# Supplementary material for: Mass Spectrometry Reveals α-2-HS-Glycoprotein as a Key Early Extracellular Matrix Protein for Conjunctival Cells
Source: Invest Ophthalmol Vis Sci. 2020 Mar 30;61(3):44. doi: 10.1167/iovs.61.3.44 (PMC7401837; doi:10.1167/iovs.61.3.44)
Supplement: Supplement 5 [file iovs-61-3-44_s005.xls]

## Sheet: Raw data sheet
													Normalized abundance																				Raw abundance
													Day 1				Day 7				Day 14				Day 28				Day 42				Day 1				Day 7				Day 14				Day 28				Day 42
Accession	Peptide count	%of total not unique	Unique peptides	%of total unique	Total/Unique	Confidence score	Anova (p)	q Value	Max fold change	Highest mean condition	Lowest mean condition	Description	DS_100516_1A	DS_100516_1B	DS_100516_1C	DS_100516_1D	DS_100515_7C	DS_100516_7A	DS_100516_7B	DS_100516_7D	DS_100516_14A	DS_100516_14B	DS_100516_14C	DS_100516_14D	DS_100516_28A	DS_100516_28B	DS_100516_28C	DS_100516_28D	DS_100515_42C	DS_100516_42A	DS_100516_42B	DS_100516_42D	DS_100516_1A	DS_100516_1B	DS_100516_1C	DS_100516_1D	DS_100515_7C	DS_100516_7A	DS_100516_7B	DS_100516_7D	DS_100516_14A	DS_100516_14B	DS_100516_14C	DS_100516_14D	DS_100516_28A	DS_100516_28B	DS_100516_28C	DS_100516_28D	DS_100515_42C
P16144	87	22.5272	85	25.8988	0.869814	8046.25	5.72046e-11	1.51556e-09	25.8056	Day 42	Day 1	Integrin beta-4 OS=Homo sapiens GN=ITGB4 PE=1 SV=5	7.26619e+06	5.37382e+06	7.09665e+06	7.56989e+06	8.52778e+07	8.66499e+07	8.84306e+07	7.9328e+07	5.65664e+07	5.79017e+07	7.26485e+07	5.26038e+07	4.36981e+07	9.22723e+07	1.02868e+08	1.00523e+08	1.41636e+08	1.53012e+08	2.42843e+08	1.67169e+08	3.76499e+06	2.76452e+06	3.36456e+06	3.25595e+06	5.59112e+07	6.80852e+07	8.40088e+07	5.62336e+07	3.59306e+07	4.20582e+07	5.42132e+07	3.47907e+07	3.29631e+07	9.22723e+07	8.61028e+07	1.09452e+08	1.84561e+08
Q16787;Q9ULH7	68	17.6075	66	20.1097	0.875571	6704.89	3.30486e-11	1.2132e-09	18.8667	Day 7	Day 1	Laminin subunit alpha-3 OS=Homo sapiens GN=LAMA3 PE=1 SV=2	6.62981e+06	6.38586e+06	7.32915e+06	9.07173e+06	1.63761e+08	1.09194e+08	1.39847e+08	1.42192e+08	5.86809e+07	8.36642e+07	1.17705e+08	8.28182e+07	7.09981e+07	1.01344e+08	1.12209e+08	1.28518e+08	1.01729e+08	1.18749e+08	1.76606e+08	1.3164e+08	3.43525e+06	3.28516e+06	3.47479e+06	3.90192e+06	1.07367e+08	8.57995e+07	1.32855e+08	1.00796e+08	3.72738e+07	6.07714e+07	8.7836e+07	5.47737e+07	5.35565e+07	1.01344e+08	9.39208e+07	1.39934e+08	1.3256e+08
Q14517;Q8TDW7	60	15.536	56	17.0628	0.91052	3696.21	1.0138e-11	5.96025e-10	11.4772	Day 42	Day 1	Protocadherin Fat 1 OS=Homo sapiens GN=FAT1 PE=1 SV=2	1.45318e+06	1.4777e+06	1.56194e+06	1.433e+06	1.49957e+07	1.37412e+07	1.59081e+07	1.96598e+07	9.67724e+06	1.25066e+07	1.52976e+07	1.05119e+07	1.45124e+07	1.13286e+07	1.39063e+07	1.81444e+07	1.21018e+07	1.83319e+07	1.91444e+07	1.84336e+07	752968	760194	740525	616359	9.8317e+06	1.07972e+07	1.51126e+07	1.39363e+07	6.14693e+06	9.08442e+06	1.14157e+07	6.95231e+06	1.09472e+07	1.13286e+07	1.16398e+07	1.97561e+07	1.57695e+07
Q13751	58	15.0181	56	17.0628	0.880169	5045.06	5.68545e-13	6.47004e-11	10.75	Day 7	Day 1	Laminin subunit beta-3 OS=Homo sapiens GN=LAMB3 PE=1 SV=1	5.58588e+06	4.9137e+06	5.25117e+06	6.68971e+06	6.55666e+07	4.80287e+07	6.22956e+07	6.53437e+07	3.2003e+07	4.10114e+07	5.07218e+07	3.51733e+07	4.84778e+07	4.93766e+07	5.55495e+07	5.76234e+07	5.17019e+07	5.21268e+07	6.14561e+07	5.06404e+07	2.89433e+06	2.52782e+06	2.48961e+06	2.87737e+06	4.29878e+07	3.77386e+07	5.91807e+07	4.63205e+07	2.03281e+07	2.97895e+07	3.78506e+07	2.32626e+07	3.65686e+07	4.93766e+07	4.64961e+07	6.27419e+07	6.73712e+07
Q13753	56	14.5003	54	16.4534	0.881294	4771.84	2.61825e-10	4.51449e-09	6.87366	Day 7	Day 1	Laminin subunit gamma-2 OS=Homo sapiens GN=LAMC2 PE=1 SV=2	6.85851e+06	6.00489e+06	6.91318e+06	9.9571e+06	5.22618e+07	4.14693e+07	5.09792e+07	5.96687e+07	2.50214e+07	3.25336e+07	3.84016e+07	2.599e+07	3.47938e+07	3.56785e+07	3.98212e+07	3.76791e+07	4.13942e+07	3.80677e+07	5.28077e+07	4.07251e+07	3.55375e+06	3.08917e+06	3.27758e+06	4.28274e+06	3.42647e+07	3.25845e+07	4.84301e+07	4.22976e+07	1.58934e+07	2.36315e+07	2.86568e+07	1.71891e+07	2.62463e+07	3.56785e+07	3.33312e+07	4.1026e+07	5.39396e+07
P13647;P12036;Q3SY84;Q86Y46;Q8N1N4	56	14.5003	33	10.0548	1.44212	4422.29	3.64381e-06	1.15435e-05	8.2476	Day 42	Day 1	Keratin, type II cytoskeletal 5 OS=Homo sapiens GN=KRT5 PE=1 SV=3	4.58121e+07	3.38027e+07	3.4605e+07	4.33932e+07	1.01634e+08	1.86201e+08	1.91474e+08	7.78036e+07	1.25818e+08	8.14679e+07	1.71804e+08	2.26556e+08	1.04119e+08	1.89348e+08	1.23246e+08	1.62075e+08	2.86568e+08	2.94385e+08	3.98237e+08	3.2074e+08	2.37376e+07	1.73896e+07	1.64064e+07	1.86643e+07	6.66351e+07	1.46308e+08	1.819e+08	5.5153e+07	7.99185e+07	5.9176e+07	1.28207e+08	1.49838e+08	7.85405e+07	1.89348e+08	1.03159e+08	1.76471e+08	3.73418e+08
P23229	54	13.9824	52	15.844	0.882504	5187.11	2.44956e-10	4.35563e-09	15.8531	Day 42	Day 1	Integrin alpha-6 OS=Homo sapiens GN=ITGA6 PE=1 SV=5	8.96795e+06	6.94727e+06	6.78076e+06	8.25137e+06	8.84438e+07	8.12304e+07	8.7607e+07	1.0839e+08	5.8388e+07	7.37432e+07	8.6805e+07	6.50188e+07	3.51434e+07	6.59903e+07	9.21595e+07	7.77326e+07	1.02947e+08	1.11185e+08	1.4613e+08	1.30347e+08	4.64676e+06	3.57397e+06	3.21479e+06	3.54907e+06	5.7987e+07	6.38269e+07	8.32265e+07	7.68348e+07	3.70877e+07	5.3565e+07	6.47773e+07	4.30016e+07	2.65099e+07	6.59903e+07	7.71394e+07	8.46374e+07	1.34148e+08
P02533;O76013;P35900;Q7Z3Y9	54	13.9824	20	6.09385	2.29451	5574.69	9.74524e-06	2.56715e-05	14.0584	Day 42	Day 1	Keratin, type I cytoskeletal 14 OS=Homo sapiens GN=KRT14 PE=1 SV=4	1.38467e+07	9.96968e+06	1.49082e+07	1.13494e+07	4.57373e+07	9.63583e+07	1.37751e+08	4.59529e+07	3.81374e+07	2.85574e+07	8.33471e+07	6.42733e+07	3.50247e+07	9.35688e+07	6.09343e+07	7.01327e+07	1.07682e+08	1.34344e+08	2.89705e+08	1.7223e+08	7.1747e+06	5.12883e+06	7.06807e+06	4.88158e+06	2.9987e+07	7.57136e+07	1.30863e+08	3.25749e+07	2.42246e+07	2.07433e+07	6.21969e+07	4.25086e+07	2.64204e+07	9.35688e+07	5.10033e+07	7.63625e+07	1.40317e+08
P02538	50	12.9467	3	0.914077	14.1636	4631.85	1.33826e-05	3.35449e-05	10.5529	Day 42	Day 1	Keratin, type II cytoskeletal 6A OS=Homo sapiens GN=KRT6A PE=1 SV=3	2.78052e+06	1.70684e+06	1.42259e+06	2.11241e+06	5.07018e+06	7.64504e+06	7.36747e+06	2.54934e+06	5.73882e+06	2.6159e+06	5.95895e+06	1.08829e+07	5.52428e+06	9.20321e+06	5.35575e+06	7.02509e+06	1.5771e+07	2.02312e+07	2.56603e+07	2.29966e+07	1.44073e+06	878072	674458	908588	3.32419e+06	6.0071e+06	6.99907e+06	1.80716e+06	3.64526e+06	1.90012e+06	4.4468e+06	7.19765e+06	4.16717e+06	9.20321e+06	4.48287e+06	7.64911e+06	2.05507e+07
P05023;P13637;P20648;P50993;P54707;Q13733	48	12.4288	46	14.0158	0.886767	4078.36	3.47105e-11	1.23439e-09	14.1824	Day 42	Day 1	Sodium/potassium-transporting ATPase subunit alpha-1 OS=Homo sapiens GN=ATP1A1 PE=1 SV=1	4.2168e+06	3.04634e+06	2.71723e+06	3.06059e+06	2.36033e+07	2.50236e+07	2.36473e+07	2.47513e+07	2.62339e+07	2.70923e+07	2.97946e+07	2.32733e+07	1.99787e+07	3.48465e+07	4.0137e+07	4.09804e+07	4.78652e+07	3.71964e+07	5.35091e+07	4.63814e+07	2.18494e+06	1.56717e+06	1.28826e+06	1.31642e+06	1.54751e+07	1.96623e+07	2.24648e+07	1.75456e+07	1.66636e+07	1.96791e+07	2.22339e+07	1.53923e+07	1.50706e+07	3.48465e+07	3.35955e+07	4.46206e+07	6.23717e+07
P08779	48	12.4288	29	8.83608	1.4066	4572.62	7.74569e-08	5.21574e-07	30.9367	Day 42	Day 1	Keratin, type I cytoskeletal 16 OS=Homo sapiens GN=KRT16 PE=1 SV=4	6.07659e+06	5.47014e+06	5.75305e+06	7.03423e+06	1.67978e+07	2.27704e+07	2.97153e+07	1.31271e+07	1.88669e+07	1.56085e+07	4.57051e+07	5.9727e+07	4.22219e+07	8.85118e+07	4.32003e+07	6.22681e+07	1.13447e+08	2.21687e+08	2.1527e+08	2.02408e+08	3.1486e+06	2.81407e+06	2.72755e+06	3.02555e+06	1.10132e+07	1.78919e+07	2.82295e+07	9.3055e+06	1.19841e+07	1.13376e+07	3.4107e+07	3.95018e+07	3.18495e+07	8.85118e+07	3.61596e+07	6.77992e+07	1.4783e+08
P04259	46	11.9109	1	0.304692	39.0917	4217.44	5.26866e-05	0.000109611	6.27487	Day 42	Day 1	Keratin, type II cytoskeletal 6B OS=Homo sapiens GN=KRT6B PE=1 SV=5	1.15496e+06	718595	597443	817258	1.03229e+06	1.15773e+06	1.14544e+06	577358	1.35549e+06	794703	1.37903e+06	3.83779e+06	2.06056e+06	2.32039e+06	1.36952e+06	1.81484e+06	3.45612e+06	5.8819e+06	5.79327e+06	5.50213e+06	598447	369676	283251	351518	676805	909690	1.08817e+06	409274	860999	577250	1.02908e+06	2.53821e+06	1.55435e+06	2.32039e+06	1.14631e+06	1.97604e+06	4.50357e+06
P07996	44	11.3931	41	12.4924	0.912001	3283.55	3.57492e-14	1.64668e-11	17.9116	Day 42	Day 1	Thrombospondin-1 OS=Homo sapiens GN=THBS1 PE=1 SV=2	2.91909e+06	2.41427e+06	2.57309e+06	3.22312e+06	4.41006e+07	3.4472e+07	4.29152e+07	4.08498e+07	2.24234e+07	2.89604e+07	3.38827e+07	2.20511e+07	4.23147e+07	3.84373e+07	4.57442e+07	4.73971e+07	4.23683e+07	5.56961e+07	5.29268e+07	4.83569e+07	1.51253e+06	1.24201e+06	1.21991e+06	1.38633e+06	2.89139e+07	2.70864e+07	4.07693e+07	2.89574e+07	1.42432e+07	2.1036e+07	2.52846e+07	1.4584e+07	3.19195e+07	3.84373e+07	3.82888e+07	5.16073e+07	5.52089e+07
P08729	38	9.83946	26	7.922	1.24204	3228.98	5.69863e-06	1.68006e-05	3.8674	Day 42	Day 1	Keratin, type II cytoskeletal 7 OS=Homo sapiens GN=KRT7 PE=1 SV=5	1.46449e+07	1.15349e+07	1.15033e+07	1.38435e+07	4.63875e+07	4.2276e+07	4.89948e+07	3.37613e+07	1.95557e+07	2.19183e+07	3.0209e+07	3.15709e+07	1.48404e+07	2.03997e+07	1.69101e+07	2.29035e+07	3.99135e+07	3.16578e+07	7.99607e+07	4.77421e+07	7.58828e+06	5.93404e+06	5.45379e+06	5.95437e+06	3.04133e+07	3.32184e+07	4.6545e+07	2.39325e+07	1.24216e+07	1.59208e+07	2.25432e+07	2.08801e+07	1.11947e+07	2.03997e+07	1.41541e+07	2.4938e+07	5.20102e+07
P98160	34	8.80373	33	10.0548	0.875571	2019.6	2.10195e-11	9.20008e-10	8.0511	Day 7	Day 1	Basement membrane-specific heparan sulfate proteoglycan core protein OS=Homo sapiens GN=HSPG2 PE=1 SV=4	539832	541936	593277	583847	4.18317e+06	3.61899e+06	4.92117e+06	5.46322e+06	3.71085e+06	4.64071e+06	5.89523e+06	3.40187e+06	3.15705e+06	3.32468e+06	4.10227e+06	3.92559e+06	3.36448e+06	4.08973e+06	4.08384e+06	4.25139e+06	279715	278795	281276	251124	2.74264e+06	2.84363e+06	4.67509e+06	3.87274e+06	2.35711e+06	3.37088e+06	4.39925e+06	2.2499e+06	2.38148e+06	3.32468e+06	3.43368e+06	4.27429e+06	4.38416e+06
P11021;O95399	33	8.5448	31	9.44546	0.904646	2978.44	2.52449e-05	5.78043e-05	2.5788	Day 42	Day 1	78 kDa glucose-regulated protein OS=Homo sapiens GN=HSPA5 PE=1 SV=2	1.67599e+07	1.14283e+07	1.06445e+07	1.42034e+07	1.43572e+07	1.55679e+07	1.60307e+07	1.31941e+07	4.26352e+07	2.83654e+07	3.71363e+07	2.73426e+07	1.96294e+07	2.90211e+07	2.18613e+07	2.76219e+07	3.36307e+07	2.1239e+07	4.70407e+07	3.48588e+07	8.68418e+06	5.87922e+06	5.04662e+06	6.10914e+06	9.41312e+06	1.22325e+07	1.52291e+07	9.353e+06	2.70816e+07	2.06039e+07	2.77125e+07	1.80837e+07	1.48072e+07	2.90211e+07	1.82984e+07	3.00755e+07	4.38233e+07
Q92743	31	8.02693	30	9.14077	0.878146	2810.75	2.01463e-09	2.31581e-08	61.4351	Day 42	Day 1	Serine protease HTRA1 OS=Homo sapiens GN=HTRA1 PE=1 SV=1	2.767e+06	1.81856e+06	2.0358e+06	2.17172e+06	1.1118e+08	5.87274e+07	8.90559e+07	1.34102e+08	4.41012e+07	9.97451e+07	1.26397e+08	5.86603e+07	3.79205e+07	7.8517e+07	1.34207e+08	1.11438e+08	7.52787e+07	1.32068e+08	1.80631e+08	1.52226e+08	1.43373e+06	935544	965185	934098	7.28938e+07	4.61451e+07	8.46029e+07	9.50616e+07	2.80128e+07	7.24521e+07	9.43225e+07	3.87963e+07	2.86048e+07	7.8517e+07	1.12334e+08	1.21337e+08	9.80934e+07
Q9NYQ8	31	8.02693	28	8.53138	0.940871	1672.56	2.08236e-09	2.36972e-08	16.2496	Day 42	Day 1	Protocadherin Fat 2 OS=Homo sapiens GN=FAT2 PE=1 SV=2	271994	165262	283158	432671	3.54852e+06	2.51994e+06	2.71216e+06	2.89011e+06	1.59778e+06	1.9749e+06	2.34348e+06	1.43586e+06	2.98503e+06	2.81648e+06	3.23569e+06	3.27817e+06	2.68439e+06	4.48401e+06	6.21479e+06	5.35398e+06	140934	85017.8	134247	186100	2.32654e+06	1.98005e+06	2.57655e+06	2.04873e+06	1.0149e+06	1.43451e+06	1.7488e+06	949639	2.25172e+06	2.81648e+06	2.70834e+06	3.56936e+06	3.49795e+06
Q09666	31	8.02693	31	9.44546	0.849819	1624.37	2.64806e-05	6.00298e-05	3.57145	Day 42	Day 1	Neuroblast differentiation-associated protein AHNAK OS=Homo sapiens GN=AHNAK PE=1 SV=2	1.87178e+06	1.24662e+06	1.48889e+06	1.84856e+06	2.31948e+06	3.56594e+06	3.97959e+06	2.14437e+06	2.24367e+06	2.02393e+06	2.44591e+06	2.41198e+06	1.66371e+06	2.94037e+06	2.62357e+06	2.49648e+06	5.81216e+06	4.13782e+06	7.78014e+06	5.32669e+06	969869	641315	705893	795102	1.52073e+06	2.80195e+06	3.7806e+06	1.52009e+06	1.42516e+06	1.47013e+06	1.82523e+06	1.59522e+06	1.255e+06	2.94037e+06	2.19598e+06	2.71823e+06	7.57366e+06
Q9UMD9	29	7.50906	29	8.83608	0.849819	2231.5	2.36644e-10	4.31916e-09	11.5676	Day 42	Day 1	Collagen alpha-1(XVII) chain OS=Homo sapiens GN=COL17A1 PE=1 SV=3	1.84039e+06	1.68673e+06	2.03369e+06	1.8007e+06	1.41562e+07	1.1153e+07	1.2344e+07	1.15346e+07	6.66126e+06	8.84675e+06	1.01716e+07	8.7757e+06	4.73669e+06	7.37139e+06	7.198e+06	7.70786e+06	2.24456e+07	1.57068e+07	2.95133e+07	1.74897e+07	953604	867726	964183	774515	9.28133e+06	8.76345e+06	1.17267e+07	8.1766e+06	4.23119e+06	6.42604e+06	7.59043e+06	5.80401e+06	3.57306e+06	7.37139e+06	6.02488e+06	8.39254e+06	2.92482e+07
O00468	28	7.25013	25	7.61731	0.951797	1714.93	3.89068e-11	1.26503e-09	14.2015	Day 42	Day 1	Agrin OS=Homo sapiens GN=AGRN PE=1 SV=5	377348	323495	388083	401872	2.72106e+06	2.83539e+06	3.95663e+06	4.93814e+06	3.12139e+06	4.40668e+06	4.53875e+06	2.63006e+06	4.07945e+06	3.6453e+06	5.08042e+06	5.68525e+06	5.06077e+06	5.60779e+06	5.14889e+06	5.35409e+06	195524	166419	183992	172853	1.78403e+06	2.22791e+06	3.75879e+06	3.50052e+06	1.98269e+06	3.20089e+06	3.387e+06	1.73945e+06	3.07728e+06	3.6453e+06	4.25241e+06	6.19026e+06	6.59454e+06
Q9P2B2	28	7.25013	28	8.53138	0.849819	1749.33	5.61888e-11	1.51556e-09	8.08826	Day 42	Day 1	Prostaglandin F2 receptor negative regulator OS=Homo sapiens GN=PTGFRN PE=1 SV=2	919545	1.3472e+06	1.15318e+06	1.5836e+06	3.92558e+06	3.84684e+06	4.34864e+06	4.56318e+06	5.30523e+06	5.55859e+06	6.91064e+06	4.93834e+06	7.0124e+06	8.41587e+06	1.05472e+07	1.00872e+07	9.84862e+06	8.8107e+06	1.12149e+07	1.05955e+07	476464	693055	546727	681138	2.57375e+06	3.02266e+06	4.1312e+06	3.23472e+06	3.36985e+06	4.03761e+06	5.15699e+06	3.26608e+06	5.28971e+06	8.41587e+06	8.82822e+06	1.09832e+07	1.28334e+07
P08195	26	6.73226	26	7.922	0.849819	2416.56	1.58238e-11	7.50311e-10	17.9562	Day 42	Day 1	4F2 cell-surface antigen heavy chain OS=Homo sapiens GN=SLC3A2 PE=1 SV=3	4.30091e+06	4.29991e+06	3.84264e+06	5.47399e+06	4.28254e+07	4.32878e+07	4.3816e+07	4.57481e+07	3.78433e+07	4.1044e+07	4.48502e+07	3.99769e+07	2.4155e+07	4.10619e+07	5.26542e+07	5.42242e+07	7.45002e+07	7.00212e+07	9.45915e+07	8.26161e+07	2.22852e+06	2.21206e+06	1.82182e+06	2.35447e+06	2.80779e+07	3.40134e+07	4.16251e+07	3.24297e+07	2.40378e+07	2.98132e+07	3.3469e+07	2.64396e+07	1.8221e+07	4.10619e+07	4.40726e+07	5.90408e+07	9.7079e+07
P24821	25	6.47333	24	7.31261	0.885228	1654.6	7.82558e-09	7.1244e-08	7.39254	Day 28	Day 1	Tenascin OS=Homo sapiens GN=TNC PE=1 SV=3	842345	836179	886421	1.17763e+06	3.82039e+06	3.26417e+06	3.41507e+06	4.45915e+06	2.27006e+06	3.06651e+06	4.3514e+06	2.25224e+06	5.11319e+06	6.21558e+06	8.26886e+06	8.06949e+06	4.83657e+06	6.49963e+06	7.60333e+06	6.44459e+06	436463	430166	420257	506520	2.50478e+06	2.56483e+06	3.24431e+06	3.16098e+06	1.44193e+06	2.22743e+06	3.24719e+06	1.48957e+06	3.85707e+06	6.21558e+06	6.9212e+06	8.78628e+06	6.30239e+06
O00159	25	6.47333	23	7.00792	0.923716	1449.58	4.60747e-06	1.41711e-05	4.0169	Day 1	Day 28	Unconventional myosin-Ic OS=Homo sapiens GN=MYO1C PE=1 SV=4	1.49932e+07	1.6025e+07	1.04707e+07	2.3325e+07	6.01818e+06	4.42512e+06	3.55585e+06	5.44417e+06	4.19872e+06	5.90931e+06	3.819e+06	4.11993e+06	3.47696e+06	3.80873e+06	4.23852e+06	4.61109e+06	6.14477e+06	4.89875e+06	8.80356e+06	5.27433e+06	7.76874e+06	8.24392e+06	4.96423e+06	1.00325e+07	3.94574e+06	3.47705e+06	3.37805e+06	3.85924e+06	2.667e+06	4.29236e+06	2.84989e+06	2.72481e+06	2.6228e+06	3.80873e+06	3.54773e+06	5.02068e+06	8.00707e+06
Q08380	24	6.2144	23	7.00792	0.886767	2202.09	1.0475e-11	5.96025e-10	21.262	Day 28	Day 1	Galectin-3-binding protein OS=Homo sapiens GN=LGALS3BP PE=1 SV=1	1.82227e+06	1.28051e+06	1.89334e+06	2.52471e+06	1.1893e+07	1.00158e+07	1.2869e+07	1.47397e+07	2.11947e+07	3.07342e+07	3.01996e+07	2.07163e+07	3.38815e+07	3.68584e+07	4.25293e+07	4.66383e+07	2.68774e+07	3.96631e+07	4.81747e+07	4.15853e+07	944215	658747	897643	1.08593e+06	7.7975e+06	7.86992e+06	1.22255e+07	1.04486e+07	1.34627e+07	2.23245e+07	2.25361e+07	1.37012e+07	2.55581e+07	3.68584e+07	3.55979e+07	5.07811e+07	3.50231e+07
P68371;A6NNZ2;P04350;Q3ZCM7;Q9H4B7	24	6.2144	3	0.914077	6.79855	2049.18	2.32702e-05	5.38242e-05	7.61717	Day 42	Day 1	Tubulin beta-4B chain OS=Homo sapiens GN=TUBB4B PE=1 SV=1	1.57581e+06	894707	1.02412e+06	1.37555e+06	3.6538e+06	4.06944e+06	6.52662e+06	2.57552e+06	1.98084e+06	1.35576e+06	2.23874e+06	2.18094e+06	1.71845e+06	3.27708e+06	2.14419e+06	2.30138e+06	6.49301e+06	4.68663e+06	1.78336e+07	8.08376e+06	816508	460276	485539	591652	2.39556e+06	3.19756e+06	6.20027e+06	1.82572e+06	1.25822e+06	984784	1.67064e+06	1.44241e+06	1.29629e+06	3.27708e+06	1.79473e+06	2.50581e+06	8.46086e+06
P35221	23	5.95546	20	6.09385	0.977292	1742.5	3.16212e-07	1.65829e-06	11.0987	Day 42	Day 1	Catenin alpha-1 OS=Homo sapiens GN=CTNNA1 PE=1 SV=1	1.01402e+06	360001	584968	1.39454e+06	5.94547e+06	5.60984e+06	7.02746e+06	4.84594e+06	2.75319e+06	2.38173e+06	3.30292e+06	3.03748e+06	3.11824e+06	4.97611e+06	4.9733e+06	5.26009e+06	7.45244e+06	6.76387e+06	1.38852e+07	9.1184e+06	525417	185200	277336	599818	3.89806e+06	4.40794e+06	6.67607e+06	3.43516e+06	1.74881e+06	1.73002e+06	2.46477e+06	2.00891e+06	2.3522e+06	4.97611e+06	4.16275e+06	5.72734e+06	9.71105e+06
P23634;Q01814	23	5.95546	9	2.74223	2.17176	1664.36	5.00975e-06	1.51625e-05	4.57221	Day 42	Day 1	Plasma membrane calcium-transporting ATPase 4 OS=Homo sapiens GN=ATP2B4 PE=1 SV=2	375972	382365	328359	700289	767473	1.12535e+06	1.15003e+06	1.23491e+06	750452	745077	960219	667189	887664	1.40807e+06	1.5844e+06	1.76786e+06	1.92393e+06	1.65854e+06	2.76157e+06	1.82644e+06	194811	196705	155677	301208	503183	884247	1.09252e+06	875399	476682	541203	716553	441261	669598	1.40807e+06	1.32617e+06	1.9249e+06	2.50701e+06
P11142	22	5.69653	12	3.65631	1.558	1870.88	1.00368e-05	2.63334e-05	2.82173	Day 7	Day 14	Heat shock cognate 71 kDa protein OS=Homo sapiens GN=HSPA8 PE=1 SV=1	7.01393e+06	5.34227e+06	5.58494e+06	6.48503e+06	1.84994e+07	1.08372e+07	1.61558e+07	1.45663e+07	4.80572e+06	5.03434e+06	6.59249e+06	4.85182e+06	5.78541e+06	7.3233e+06	7.45562e+06	7.91822e+06	6.56639e+06	6.39067e+06	1.03275e+07	9.109e+06	3.63428e+06	2.74829e+06	2.64785e+06	2.78933e+06	1.21289e+07	8.51538e+06	1.5348e+07	1.03257e+07	3.05257e+06	3.6568e+06	4.91958e+06	3.20886e+06	4.36415e+06	7.3233e+06	6.2405e+06	8.62157e+06	8.55647e+06
P25705	22	5.69653	20	6.09385	0.934801	1920.04	5.41711e-05	0.000111941	4.09604	Day 42	Day 1	ATP synthase subunit alpha, mitochondrial OS=Homo sapiens GN=ATP5A1 PE=1 SV=1	4.19055e+06	2.77339e+06	2.72521e+06	3.00723e+06	5.30204e+06	5.49618e+06	1.0369e+07	4.73516e+06	5.04097e+06	7.88314e+06	1.02465e+07	6.84719e+06	6.89796e+06	1.03309e+07	9.25382e+06	1.46185e+07	9.87798e+06	1.15143e+07	1.69734e+07	1.36393e+07	2.17134e+06	1.42675e+06	1.29204e+06	1.29347e+06	3.47621e+06	4.31863e+06	9.85055e+06	3.35663e+06	3.202e+06	5.72609e+06	7.64634e+06	4.52854e+06	5.20338e+06	1.03309e+07	7.74564e+06	1.5917e+07	1.28717e+07
P19012	21	5.4376	8	2.43754	2.23077	1706.45	5.17492e-09	5.07677e-08	26.3438	Day 42	Day 1	Keratin, type I cytoskeletal 15 OS=Homo sapiens GN=KRT15 PE=1 SV=3	178844	247187	213661	166906	1.8101e+06	2.1563e+06	3.06345e+06	2.68026e+06	961168	1.74138e+06	1.93794e+06	1.67011e+06	895878	2.42826e+06	1.01314e+06	1.41831e+06	3.43577e+06	4.68054e+06	7.29366e+06	5.83886e+06	92668.2	127163	101298	71789.4	1.18677e+06	1.69432e+06	2.91027e+06	1.89997e+06	610528	1.26489e+06	1.44617e+06	1.10457e+06	675793	2.42826e+06	848022	1.54429e+06	4.47706e+06
P68032;P62736;P68133	21	5.4376	5	1.52346	3.56924	1340.19	8.39204e-08	5.51622e-07	13.3296	Day 42	Day 1	Actin, alpha cardiac muscle 1 OS=Homo sapiens GN=ACTC1 PE=1 SV=1	369286	272200	557942	265810	3.68835e+06	3.67647e+06	6.66394e+06	3.23296e+06	386146	500483	970598	543714	1.07724e+06	3.00609e+06	2.73577e+06	1.94522e+06	4.58145e+06	3.20073e+06	4.72675e+06	7.02205e+06	191346	140032	264523	114330	2.41821e+06	2.88879e+06	6.33072e+06	2.29176e+06	245277	363537	724298	359598	812598	3.00609e+06	2.28989e+06	2.11801e+06	5.96995e+06
P13639	21	5.4376	20	6.09385	0.89231	1270.87	1.33151e-06	5.24483e-06	3.04684	Day 7	Day 14	Elongation factor 2 OS=Homo sapiens GN=EEF2 PE=1 SV=4	3.11716e+06	2.49534e+06	2.73088e+06	3.35601e+06	8.84494e+06	7.18783e+06	1.0059e+07	8.9307e+06	2.01174e+06	2.5451e+06	3.5828e+06	3.35504e+06	4.95008e+06	5.72052e+06	5.56473e+06	6.16366e+06	4.22669e+06	5.30943e+06	7.54846e+06	6.73667e+06	1.61516e+06	1.28371e+06	1.29472e+06	1.44349e+06	5.79906e+06	5.64785e+06	9.55601e+06	6.33075e+06	1.27784e+06	1.84869e+06	2.67363e+06	2.21893e+06	3.73402e+06	5.72052e+06	4.65779e+06	6.71117e+06	5.50768e+06
P00533	20	5.17866	20	6.09385	0.849819	1666.17	1.20099e-09	1.52762e-08	13.5486	Day 42	Day 1	Epidermal growth factor receptor OS=Homo sapiens GN=EGFR PE=1 SV=2	413607	396798	427298	432680	3.04252e+06	4.32984e+06	4.59099e+06	3.76268e+06	2.04309e+06	1.63472e+06	1.64991e+06	1.69403e+06	1.0995e+06	2.15605e+06	2.54507e+06	2.26735e+06	5.03138e+06	4.14363e+06	8.10492e+06	5.35148e+06	214311	204130	202584	186104	1.99479e+06	3.40218e+06	4.36143e+06	2.66727e+06	1.29776e+06	1.18742e+06	1.23123e+06	1.12038e+06	829393	2.15605e+06	2.13028e+06	2.46875e+06	6.55625e+06
P05556	19	4.91973	19	5.78915	0.849819	1378.57	7.92144e-13	8.19509e-11	8.50975	Day 42	Day 1	Integrin beta-1 OS=Homo sapiens GN=ITGB1 PE=1 SV=2	1.1402e+06	802282	857180	890009	7.04809e+06	7.1302e+06	6.80148e+06	6.83284e+06	4.03459e+06	3.88159e+06	3.7357e+06	4.1629e+06	2.55185e+06	2.68265e+06	3.23642e+06	3.0188e+06	8.31372e+06	6.13233e+06	9.57692e+06	7.37517e+06	590795	412728	406394	382810	4.62098e+06	5.60256e+06	6.46139e+06	4.84363e+06	2.56275e+06	2.81948e+06	2.78773e+06	2.75322e+06	1.92495e+06	2.68265e+06	2.70895e+06	3.28695e+06	1.08334e+07
Q13308	19	4.91973	18	5.48446	0.897031	1129.48	1.1945e-09	1.52762e-08	16.4786	Day 42	Day 1	Inactive tyrosine-protein kinase 7 OS=Homo sapiens GN=PTK7 PE=1 SV=2	169517	152774	177969	166632	586371	1.09628e+06	983012	760219	671477	714083	817461	583194	586955	1.262e+06	1.24239e+06	1.17204e+06	2.75882e+06	2.10617e+06	3.37736e+06	2.74707e+06	87835.6	78593.4	84376.1	71671.5	384446	861407	933858	538900	426518	518690	610022	385709	442762	1.262e+06	1.03991e+06	1.27615e+06	3.59494e+06
P04792	19	4.91973	18	5.48446	0.897031	1730.32	2.88458e-06	9.62654e-06	4.55753	Day 42	Day 1	Heat shock protein beta-1 OS=Homo sapiens GN=HSPB1 PE=1 SV=2	2.20513e+07	1.25621e+07	1.59306e+07	1.35434e+07	2.85553e+07	2.54719e+07	3.24137e+07	2.88536e+07	3.20548e+07	4.04588e+07	5.15968e+07	3.70402e+07	3.74174e+07	6.27306e+07	6.59518e+07	7.83511e+07	4.45581e+07	7.87661e+07	9.12952e+07	7.74603e+07	1.14259e+07	6.46247e+06	7.55276e+06	5.82526e+06	1.87219e+07	2.00146e+07	3.0793e+07	2.04536e+07	2.0361e+07	2.93882e+07	3.85036e+07	2.44974e+07	2.82253e+07	6.27306e+07	5.5203e+07	8.53109e+07	5.80624e+07
P30101	19	4.91973	19	5.78915	0.849819	1292.56	4.1132e-05	8.88202e-05	6.05402	Day 42	Day 1	Protein disulfide-isomerase A3 OS=Homo sapiens GN=PDIA3 PE=1 SV=4	2.21325e+06	1.39218e+06	1.60581e+06	1.35165e+06	1.90692e+06	3.151e+06	2.42744e+06	2.12988e+06	5.49148e+06	3.50313e+06	4.23501e+06	3.08138e+06	2.97817e+06	4.78078e+06	3.84566e+06	4.07499e+06	9.25969e+06	4.19707e+06	1.7679e+07	8.59619e+06	1.1468e+06	716197	761325	581370	1.25024e+06	2.4759e+06	2.30606e+06	1.50982e+06	3.48815e+06	2.54458e+06	3.16033e+06	2.03794e+06	2.24654e+06	4.78078e+06	3.21889e+06	4.43696e+06	1.2066e+07
Q13885	19	4.91973	1	0.304692	16.1466	1582.3	5.6979e-05	0.000117044	56.9903	Day 42	Day 1	Tubulin beta-2A chain OS=Homo sapiens GN=TUBB2A PE=1 SV=1	3617.04	2265.45	8112.5	836.997	8496.93	55306.6	108637	30392.8	19854.3	5015.92	27410.2	29466.6	18521.7	58223.7	46631.6	35359.5	160367	102552	396237	186123	1874.18	1165.44	3846.18	360.008	5570.89	43457.2	103205	21544.7	12611.3	3643.43	20454.6	19488.4	13971.6	58223.7	39031.6	38500.4	208969
P08670;P17661;P41219	18	4.6608	15	4.57038	1.01978	1560.67	6.70251e-08	4.56734e-07	7.61858	Day 42	Day 14	Vimentin OS=Homo sapiens GN=VIM PE=1 SV=4	1.02013e+06	771368	1.33765e+06	998945	2.17036e+06	1.59954e+06	2.55037e+06	2.49167e+06	481188	459893	615606	506477	694936	895234	777406	751865	4.45298e+06	2.02699e+06	5.52879e+06	3.70961e+06	528581	396825	634186	429665	1.42297e+06	1.25684e+06	2.42285e+06	1.76629e+06	305648	334054	459390	334970	524216	895234	650704	818651	5.80254e+06
P22735	18	4.6608	18	5.48446	0.849819	1122.85	6.37003e-07	2.85398e-06	3.65679	Day 42	Day 14	Protein-glutamine gamma-glutamyltransferase K OS=Homo sapiens GN=TGM1 PE=1 SV=4	1.23288e+06	1.95985e+06	1.62918e+06	1.73569e+06	1.42136e+06	1.34844e+06	1.59088e+06	1.30877e+06	1.30768e+06	1.15159e+06	1.04666e+06	1.05213e+06	1.79906e+06	2.80346e+06	2.72283e+06	3.40596e+06	3.27215e+06	3.69965e+06	5.60959e+06	4.08652e+06	638817	1.00823e+06	772402	746553	931896	1.05954e+06	1.51133e+06	927755	830633	836487	781056	695851	1.3571e+06	2.80346e+06	2.27906e+06	3.70851e+06	4.26384e+06
P04406;O14556	18	4.6608	16	4.87508	0.956046	1551.77	1.51821e-06	5.79773e-06	3.76361	Day 7	Day 1	Glyceraldehyde-3-phosphate dehydrogenase OS=Homo sapiens GN=GAPDH PE=1 SV=3	9.0947e+06	8.49101e+06	1.14743e+07	1.04189e+07	3.63492e+07	2.60377e+07	4.00562e+07	4.61398e+07	1.04004e+07	1.25963e+07	1.79597e+07	1.19184e+07	2.23139e+07	2.46202e+07	2.62049e+07	3.43475e+07	1.92976e+07	2.50968e+07	3.2406e+07	3.55135e+07	4.71244e+06	4.36814e+06	5.44002e+06	4.48135e+06	2.38318e+07	2.04592e+07	3.80533e+07	3.27073e+07	6.60628e+06	9.14959e+06	1.34023e+07	7.88252e+06	1.68322e+07	2.46202e+07	2.1934e+07	3.73985e+07	2.51461e+07
O00622	17	4.40186	16	4.87508	0.902932	1029.55	1.33186e-11	6.5898e-10	26.7468	Day 7	Day 1	Protein CYR61 OS=Homo sapiens GN=CYR61 PE=1 SV=1	1.00391e+06	1.17463e+06	1.18042e+06	1.7611e+06	4.07613e+07	2.2356e+07	3.0069e+07	4.37589e+07	1.25723e+07	1.57492e+07	1.95962e+07	1.30686e+07	6.43429e+06	5.57593e+06	7.67147e+06	6.99025e+06	4.98519e+06	5.84896e+06	5.78823e+06	6.04766e+06	520176	604279	559644	757484	2.67246e+07	1.75663e+07	2.85655e+07	3.10196e+07	7.98585e+06	1.14398e+07	1.46234e+07	8.64321e+06	4.85362e+06	5.57593e+06	6.42117e+06	7.61117e+06	6.49606e+06
P32926	17	4.40186	16	4.87508	0.902932	1332.41	1.88213e-10	3.64946e-09	15.5225	Day 42	Day 1	Desmoglein-3 OS=Homo sapiens GN=DSG3 PE=1 SV=2	265152	384543	461339	487807	1.22496e+06	2.09435e+06	2.12242e+06	1.37244e+06	1.42646e+06	1.51041e+06	1.77913e+06	1.40817e+06	4.41826e+06	3.48614e+06	3.72238e+06	4.71847e+06	4.43635e+06	6.79672e+06	7.40133e+06	6.18361e+06	137389	197825	218724	209815	803125	1.64564e+06	2.01629e+06	972889	906079	1.09712e+06	1.32766e+06	931324	3.33286e+06	3.48614e+06	3.11571e+06	5.1376e+06	5.78088e+06
P02751	17	4.40186	17	5.17977	0.849819	905.79	1.41306e-09	1.70399e-08	7.73417	Day 7	Day 1	Fibronectin OS=Homo sapiens GN=FN1 PE=1 SV=4	771205	796421	760789	986133	6.36126e+06	4.91657e+06	6.14191e+06	8.21554e+06	1.86728e+06	2.17545e+06	2.525e+06	1.46572e+06	1.34724e+06	1.19752e+06	1.50543e+06	1.52389e+06	1.2562e+06	1.37114e+06	1.92896e+06	1.56021e+06	399602	409713	360694	424155	4.17067e+06	3.8632e+06	5.83479e+06	5.82379e+06	1.18609e+06	1.58019e+06	1.88425e+06	969389	1.01627e+06	1.19752e+06	1.26008e+06	1.65925e+06	1.63691e+06
P0DMV8;P48741	17	4.40186	2	0.609385	7.22346	1157.22	2.62907e-08	2.07769e-07	66.767	Day 42	Day 1	Heat shock 70 kDa protein 1A OS=Homo sapiens GN=HSPA1A PE=1 SV=1	19206.7	5123.98	12022.9	5513.17	136714	206471	423933	116775	29803.6	54585.5	64442.6	54862.7	129464	403674	337485	481387	587320	633736	932805	641454	9951.98	2636	5700.13	2371.32	89634.7	162235	402735	82778.8	18931.1	39649.4	48089.6	36284.7	97659.6	403674	282482	524148	765320
Q9BQE3	17	4.40186	3	0.914077	4.81564	1295.45	4.97073e-07	2.37676e-06	200.18	Day 42	Day 1	Tubulin alpha-1C chain OS=Homo sapiens GN=TUBA1C PE=1 SV=1	24146.4	17060.6	19630.3	5645.96	500052	1.53349e+06	3.30974e+06	530886	82140.3	35188.7	265548	155142	228556	689118	468161	515375	1.74113e+06	1.30854e+06	6.95262e+06	3.30638e+06	12511.5	8776.71	9306.84	2428.44	327852	1.20494e+06	3.14424e+06	376332	52175	25560.1	198163	102607	172408	689118	391860	561154	2.26881e+06
P40926	17	4.40186	16	4.87508	0.902932	1157.11	6.79609e-06	1.94788e-05	4.09395	Day 42	Day 14	Malate dehydrogenase, mitochondrial OS=Homo sapiens GN=MDH2 PE=1 SV=3	2.79963e+06	1.82107e+06	1.77277e+06	1.6244e+06	6.645e+06	3.5276e+06	8.53908e+06	6.41227e+06	2.15103e+06	1.41525e+06	2.1473e+06	1.41337e+06	3.82649e+06	6.61489e+06	4.57287e+06	5.80374e+06	5.59218e+06	5.0443e+06	9.87621e+06	8.66467e+06	1.45064e+06	936837	840480	698685	4.3567e+06	2.77182e+06	8.1121e+06	4.5455e+06	1.36632e+06	1.028e+06	1.6024e+06	934762	2.88646e+06	6.61489e+06	3.82758e+06	6.31928e+06	7.28701e+06
P31947	17	4.40186	12	3.65631	1.20391	1148.84	1.55109e-05	3.77166e-05	3.5591	Day 42	Day 7	14-3-3 protein sigma OS=Homo sapiens GN=SFN PE=1 SV=1	2.97873e+06	1.73953e+06	1.59552e+06	1.71906e+06	1.68341e+06	1.42314e+06	1.42503e+06	981452	2.02981e+06	1.04555e+06	1.25307e+06	1.51782e+06	2.97334e+06	4.66485e+06	4.00906e+06	3.76304e+06	3.67487e+06	3.57791e+06	7.52981e+06	4.83887e+06	1.54344e+06	894890	756445	739401	1.1037e+06	1.11823e+06	1.35378e+06	695726	1.28932e+06	759459	935092	1.00384e+06	2.2429e+06	4.66485e+06	3.35567e+06	4.09731e+06	4.78862e+06
P09758	16	4.14293	16	4.87508	0.849819	1445.96	2.84977e-10	4.84036e-09	8.50285	Day 42	Day 1	Tumor-associated calcium signal transducer 2 OS=Homo sapiens GN=TACSTD2 PE=1 SV=3	2.95499e+06	3.31763e+06	2.64985e+06	3.95458e+06	1.23135e+07	1.15407e+07	1.22482e+07	1.59432e+07	1.32823e+07	1.18259e+07	1.45293e+07	1.05149e+07	1.72214e+07	1.97966e+07	2.86977e+07	2.89642e+07	2.3404e+07	2.53396e+07	3.25518e+07	2.81963e+07	1.53114e+06	1.70673e+06	1.25631e+06	1.70094e+06	8.07315e+06	9.0681e+06	1.16357e+07	1.13017e+07	8.43683e+06	8.59003e+06	1.08423e+07	6.95425e+06	1.29907e+07	1.97966e+07	2.40205e+07	3.1537e+07	3.04971e+07
Q14697	16	4.14293	15	4.57038	0.906473	1030.44	2.00859e-09	2.31581e-08	5.14884	Day 42	Day 1	Neutral alpha-glucosidase AB OS=Homo sapiens GN=GANAB PE=1 SV=3	546673	615117	609199	642267	975409	1.12801e+06	1.30833e+06	984727	1.29061e+06	1.21283e+06	1.53462e+06	1.25169e+06	1.82893e+06	1.92002e+06	1.63971e+06	1.77608e+06	3.19611e+06	2.0915e+06	3.77053e+06	3.36733e+06	283260	316442	288825	276251	639513	886334	1.24291e+06	698048	819787	880966	1.1452e+06	827832	1.37963e+06	1.92002e+06	1.37247e+06	1.93384e+06	4.16476e+06
P35222	16	4.14293	13	3.961	1.04593	1282.12	8.23143e-09	7.43442e-08	14.8045	Day 42	Day 1	Catenin beta-1 OS=Homo sapiens GN=CTNNB1 PE=1 SV=1	249216	211953	273265	282243	1.22512e+06	1.93118e+06	2.61418e+06	1.62538e+06	880146	1.01753e+06	1.50466e+06	1.12558e+06	1.13023e+06	2.11567e+06	2.1497e+06	2.02864e+06	3.13269e+06	2.6032e+06	5.20925e+06	4.1062e+06	129132	109038	129556	121398	803232	1.51743e+06	2.48346e+06	1.15219e+06	559064	739109	1.12284e+06	744426	852572	2.11567e+06	1.79934e+06	2.20884e+06	4.08212e+06
Q9NZM1	16	4.14293	14	4.26569	0.971221	770.08	1.42316e-08	1.21771e-07	10.2272	Day 42	Day 1	Myoferlin OS=Homo sapiens GN=MYOF PE=1 SV=1	103068	110959	149723	111828	471776	853406	1.02241e+06	528313	296919	212896	357770	324563	275808	324969	257079	324562	1.28116e+06	864066	1.65175e+06	1.06688e+06	53405.1	57081.9	70984.6	48099.6	309313	670565	971286	374508	188601	154642	266982	214657	208052	324969	215181	353393	1.66945e+06
P19367;P52789	16	4.14293	16	4.87508	0.849819	1092.34	1.01514e-07	6.43187e-07	10.3468	Day 42	Day 1	Hexokinase-1 OS=Homo sapiens GN=HK1 PE=1 SV=3	328434	304631	319367	258671	585293	796640	1.09779e+06	786678	495757	430435	1.05042e+06	724039	1.3506e+06	2.16657e+06	1.71423e+06	2.57688e+06	2.09542e+06	2.49805e+06	4.42102e+06	3.51657e+06	170179	156715	151414	111259	383739	625961	1.04289e+06	557656	314902	312656	783867	478860	1.01881e+06	2.16657e+06	1.43484e+06	2.80578e+06	2.73048e+06
Q14134	16	4.14293	16	4.87508	0.849819	906.21	3.43859e-06	1.11803e-05	7.18282	Day 42	Day 1	Tripartite motif-containing protein 29 OS=Homo sapiens GN=TRIM29 PE=1 SV=2	552002	345911	586417	286042	1.30709e+06	1.95366e+06	3.4329e+06	4.24568e+06	1.06543e+06	1.18028e+06	1.4998e+06	926476	2.33297e+06	1.81798e+06	2.37531e+06	2.64335e+06	2.6505e+06	2.25508e+06	4.72464e+06	3.08605e+06	286021	177951	278024	123032	856975	1.53509e+06	3.26125e+06	3.00966e+06	676758	857322	1.11921e+06	612746	1.75985e+06	1.81798e+06	1.98818e+06	2.87816e+06	3.45379e+06
P10586;P23468	16	4.14293	16	4.87508	0.849819	862.46	3.5521e-06	1.14512e-05	6.39365	Day 42	Day 1	Receptor-type tyrosine-protein phosphatase F OS=Homo sapiens GN=PTPRF PE=1 SV=2	245113	364600	545915	529194	555596	709427	946417	706204	408603	568132	654999	486845	494531	1.05238e+06	1.11023e+06	1.03376e+06	2.05851e+06	2.11634e+06	3.87362e+06	2.72369e+06	127006	187566	258821	227616	364269	557433	899093	500610	259542	412675	488786	321986	373043	1.05238e+06	929284	1.12559e+06	2.68239e+06
P02787	16	4.14293	16	4.87508	0.849819	1059.34	3.69622e-06	1.16518e-05	4.15063	Day 7	Day 14	Serotransferrin OS=Homo sapiens GN=TF PE=1 SV=3	2.40103e+06	1.76302e+06	1.71897e+06	1.65191e+06	7.27889e+06	3.52127e+06	5.56607e+06	5.90989e+06	1.45581e+06	1.21101e+06	1.52646e+06	1.17365e+06	2.56663e+06	2.29942e+06	1.94014e+06	3.57692e+06	2.494e+06	3.65535e+06	3.2791e+06	4.32828e+06	1.2441e+06	906974	814974	710517	4.7723e+06	2.76684e+06	5.28775e+06	4.18937e+06	924719	879646	1.1391e+06	776218	1.9361e+06	2.29942e+06	1.62393e+06	3.89466e+06	3.24986e+06
P38646	16	4.14293	16	4.87508	0.849819	1587.58	6.80147e-06	1.94788e-05	7.22614	Day 42	Day 1	Stress-70 protein, mitochondrial OS=Homo sapiens GN=HSPA9 PE=1 SV=2	1.79148e+06	981481	1.12548e+06	874238	5.494e+06	4.27073e+06	9.28082e+06	5.54869e+06	3.03981e+06	2.20463e+06	3.62514e+06	2.08487e+06	3.45983e+06	7.43233e+06	5.14369e+06	5.93352e+06	6.16704e+06	5.01886e+06	1.46112e+07	8.69092e+06	928260	504916	533596	376026	3.60206e+06	3.35573e+06	8.81675e+06	3.93333e+06	1.93087e+06	1.60138e+06	2.70522e+06	1.37888e+06	2.60987e+06	7.43233e+06	4.30537e+06	6.46058e+06	8.03609e+06
P68366	16	4.14293	3	0.914077	4.53237	1256.76	1.61887e-05	3.91973e-05	40.6449	Day 42	Day 1	Tubulin alpha-4A chain OS=Homo sapiens GN=TUBA4A PE=1 SV=1	145967	92167.9	81156.8	125656	751761	1.57334e+06	3.55278e+06	812925	453868	134343	701026	761292	402861	1.09433e+06	676840	1.03956e+06	2.09344e+06	2.22534e+06	1.00051e+07	3.761e+06	75633.1	47415.1	38476.9	54047	492882	1.23626e+06	3.37513e+06	576262	288294	97582.9	523133	503498	303893	1.09433e+06	566529	1.1319e+06	2.72791e+06
Q15582	15	3.884	15	4.57038	0.849819	1185.55	1.33056e-10	2.96898e-09	18.189	Day 7	Day 1	Transforming growth factor-beta-induced protein ig-h3 OS=Homo sapiens GN=TGFBI PE=1 SV=1	1.87172e+06	1.74012e+06	1.67594e+06	1.92496e+06	4.14993e+07	2.47171e+07	3.07226e+07	3.42536e+07	7.68106e+06	1.4335e+07	1.78737e+07	1.36931e+07	5.63391e+06	7.26247e+06	8.21917e+06	7.43636e+06	8.24312e+06	7.75113e+06	1.02577e+07	8.71051e+06	969833	895191	794573	827961	2.72084e+07	1.94215e+07	2.91864e+07	2.42815e+07	4.87896e+06	1.04126e+07	1.33381e+07	9.05624e+06	4.24986e+06	7.26247e+06	6.87961e+06	8.09692e+06	1.07414e+07
P50895	15	3.884	15	4.57038	0.849819	1340.24	1.456e-10	3.09972e-09	21.6089	Day 42	Day 1	Basal cell adhesion molecule OS=Homo sapiens GN=BCAM PE=1 SV=2	303441	253269	273242	369689	1.85641e+06	2.04887e+06	2.49027e+06	2.35859e+06	2.59906e+06	2.31447e+06	2.07577e+06	2.35265e+06	805654	1.16661e+06	1.51708e+06	1.26913e+06	6.08801e+06	4.00387e+06	9.70204e+06	6.12906e+06	157228	130292	129546	159010	1.21713e+06	1.6099e+06	2.36575e+06	1.67195e+06	1.65091e+06	1.68117e+06	1.54902e+06	1.55597e+06	607735	1.16661e+06	1.26982e+06	1.38186e+06	7.93311e+06
P14923	15	3.884	12	3.65631	1.06227	1394.38	4.07372e-07	2.0156e-06	12.1662	Day 42	Day 1	Junction plakoglobin OS=Homo sapiens GN=JUP PE=1 SV=3	569858	237388	372724	350784	1.52558e+06	3.13241e+06	3.05376e+06	1.83134e+06	825849	693914	1.34659e+06	874852	1.27478e+06	2.18242e+06	1.70849e+06	2.26917e+06	3.10795e+06	3.46273e+06	7.69321e+06	4.35958e+06	295273	122123	176711	150879	1.00022e+06	2.4613e+06	2.90107e+06	1.29819e+06	524574	504040	1.00488e+06	578603	961611	2.18242e+06	1.43004e+06	2.47074e+06	4.04987e+06
P07355;A6NMY6	15	3.884	15	4.57038	0.849819	1352.56	1.33195e-06	5.24483e-06	3.04912	Day 42	Day 14	Annexin A2 OS=Homo sapiens GN=ANXA2 PE=1 SV=2	1.41496e+07	1.00875e+07	1.10166e+07	1.05948e+07	8.51054e+06	1.13872e+07	9.14023e+06	9.36205e+06	6.2246e+06	4.98624e+06	6.02387e+06	5.04313e+06	5.34001e+06	7.61733e+06	6.90121e+06	7.91895e+06	1.49365e+07	1.33691e+07	2.33276e+07	1.62944e+07	7.33165e+06	5.18944e+06	5.22302e+06	4.55702e+06	5.57982e+06	8.94751e+06	8.68319e+06	6.63652e+06	3.95383e+06	3.62186e+06	4.49525e+06	3.33539e+06	4.02817e+06	7.61733e+06	5.77646e+06	8.62237e+06	1.94633e+07
P27797	15	3.884	15	4.57038	0.849819	1260.84	2.08226e-06	7.49877e-06	23.1322	Day 42	Day 1	Calreticulin OS=Homo sapiens GN=CALR PE=1 SV=1	1.2805e+06	1.066e+06	1.01085e+06	789326	1.70839e+06	4.17505e+06	2.42119e+06	1.77518e+06	6.16034e+06	3.54346e+06	5.25701e+06	3.8818e+06	3.5901e+06	9.80911e+06	7.61458e+06	7.55419e+06	1.8988e+07	7.82348e+06	4.80733e+07	2.10369e+07	663492	548396	479249	339504	1.12008e+06	3.28055e+06	2.30012e+06	1.25838e+06	3.91301e+06	2.57387e+06	3.92299e+06	2.56732e+06	2.70815e+06	9.80911e+06	6.37356e+06	8.22521e+06	2.47428e+07
P13489	15	3.884	15	4.57038	0.849819	1084.71	3.579e-06	1.14729e-05	19.1681	Day 42	Day 1	Ribonuclease inhibitor OS=Homo sapiens GN=RNH1 PE=1 SV=2	264378	115541	125573	77989.1	358151	610326	1.37431e+06	398143	402989	377021	598216	446276	549077	1.37434e+06	642820	843126	2.0905e+06	1.69893e+06	4.72119e+06	2.67364e+06	136988	59439.3	59534.8	33544.6	234817	479565	1.30559e+06	282233	255976	273857	446413	295155	414189	1.37434e+06	538053	918019	2.72407e+06
P62879;P16520;Q9HAV0	14	3.62506	8	2.43754	1.48718	1123.25	2.8952e-08	2.24132e-07	32.9728	Day 42	Day 1	Guanine nucleotide-binding protein G(I)/G(S)/G(T) subunit beta-2 OS=Homo sapiens GN=GNB2 PE=1 SV=3	84353.1	86250	131193	237711	1.58112e+06	2.12777e+06	2.39167e+06	1.57291e+06	742918	859159	746895	874932	860683	2.04966e+06	2.08609e+06	2.00985e+06	2.59999e+06	2.59372e+06	7.70548e+06	4.88988e+06	43707.7	44370.7	62199.1	102244	1.03664e+06	1.67189e+06	2.27208e+06	1.11499e+06	471897	624069	557362	578656	649245	2.04966e+06	1.7461e+06	2.18838e+06	3.38798e+06
P04083	14	3.62506	14	4.26569	0.849819	1056.11	2.43566e-07	1.3199e-06	3.05333	Day 1	Day 14	Annexin A1 OS=Homo sapiens GN=ANXA1 PE=1 SV=2	7.51133e+06	5.21514e+06	4.79128e+06	4.39012e+06	3.32521e+06	2.82161e+06	2.83571e+06	3.65241e+06	1.73674e+06	1.70211e+06	2.09906e+06	1.63716e+06	2.02709e+06	2.13741e+06	1.73298e+06	2.07256e+06	3.31899e+06	3.33881e+06	4.81157e+06	3.97464e+06	3.89201e+06	2.68289e+06	2.27157e+06	1.88828e+06	2.18012e+06	2.21708e+06	2.69392e+06	2.5891e+06	1.10317e+06	1.23637e+06	1.5664e+06	1.08277e+06	1.52911e+06	2.13741e+06	1.45054e+06	2.25666e+06	4.32488e+06
P00367;P49448	14	3.62506	14	4.26569	0.849819	834.07	6.70821e-07	2.98201e-06	4.76685	Day 42	Day 1	Glutamate dehydrogenase 1, mitochondrial OS=Homo sapiens GN=GLUD1 PE=1 SV=2	593600	574023	602694	688153	771116	716887	1.50996e+06	1.15418e+06	629211	583873	1.01896e+06	558335	1.31406e+06	1.67978e+06	1.35592e+06	1.63255e+06	2.4764e+06	2.24534e+06	3.59611e+06	3.40131e+06	307575	295302	285740	295988	505571	563294	1.43446e+06	818168	399671	424109	760386	369267	991243	1.67978e+06	1.13494e+06	1.77757e+06	3.22692e+06
O43795	14	3.62506	13	3.961	0.915189	851.31	6.51265e-06	1.88585e-05	9.49105	Day 42	Day 14	Unconventional myosin-Ib OS=Homo sapiens GN=MYO1B PE=1 SV=3	400384	369851	378026	371928	275383	723620	1.12455e+06	482943	228127	186022	274291	225854	297595	635746	395697	441134	1.57458e+06	1.37001e+06	3.535e+06	2.19802e+06	207460	190267	179224	159973	180551	568585	1.06832e+06	342346	144905	135121	204687	149374	224487	635746	331206	480319	2.05178e+06
P35052	13	3.36613	13	3.961	0.849819	969.71	1.75939e-08	1.45086e-07	20.1298	Day 42	Day 1	Glypican-1 OS=Homo sapiens GN=GPC1 PE=1 SV=2	231776	228221	425767	423545	2.72599e+06	2.64368e+06	4.30984e+06	3.35553e+06	888979	1.3474e+06	1.7981e+06	1.06579e+06	1.18552e+06	2.21971e+06	2.65703e+06	2.16568e+06	4.41676e+06	5.05677e+06	9.34502e+06	7.53753e+06	120095	117407	201858	182175	1.78725e+06	2.07727e+06	4.09433e+06	2.37865e+06	564674	978714	1.34181e+06	704881	894279	2.21971e+06	2.22399e+06	2.35806e+06	5.75535e+06
P62873	13	3.36613	7	2.13285	1.57823	1226.13	5.40122e-07	2.52946e-06	11.5297	Day 42	Day 1	Guanine nucleotide-binding protein G(I)/G(S)/G(T) subunit beta-1 OS=Homo sapiens GN=GNB1 PE=1 SV=3	389869	487707	495133	924634	2.67875e+06	3.383e+06	4.17688e+06	3.055e+06	1.31877e+06	1.52321e+06	1.72482e+06	1.41926e+06	1.54755e+06	4.04942e+06	4.47892e+06	3.59534e+06	4.31028e+06	4.69879e+06	1.01221e+07	7.3566e+06	202011	250897	234745	397703	1.75628e+06	2.65819e+06	3.96803e+06	2.16561e+06	837673	1.10642e+06	1.28713e+06	938660	1.16737e+06	4.04942e+06	3.74894e+06	3.9147e+06	5.6166e+06
Q99623	13	3.36613	13	3.961	0.849819	735.06	6.21245e-06	1.80812e-05	3.88047	Day 42	Day 1	Prohibitin-2 OS=Homo sapiens GN=PHB2 PE=1 SV=2	1.1147e+06	756900	795444	811138	1.67461e+06	1.18658e+06	1.92371e+06	1.19684e+06	1.57157e+06	1.59706e+06	2.25133e+06	2.16153e+06	2.16713e+06	2.23141e+06	1.77933e+06	2.84291e+06	2.71754e+06	2.7071e+06	4.9048e+06	3.16753e+06	577583	389382	377124	348886	1.09794e+06	932355	1.82752e+06	848407	998249	1.16006e+06	1.68003e+06	1.42958e+06	1.63475e+06	2.23141e+06	1.48933e+06	3.09544e+06	3.54115e+06
Q6NZI2	12	3.1072	10	3.04692	1.01978	1285.2	3.88638e-11	1.26503e-09	14.2185	Day 42	Day 1	Polymerase I and transcript release factor OS=Homo sapiens GN=PTRF PE=1 SV=1	1.48505e+06	1.41155e+06	1.73193e+06	1.2018e+06	8.37502e+06	8.42553e+06	1.00977e+07	1.1712e+07	1.26531e+07	1.71544e+07	1.99422e+07	1.56018e+07	3.89117e+06	6.15967e+06	7.41421e+06	6.66383e+06	2.08242e+07	1.69825e+07	2.45273e+07	2.05647e+07	769480	726161	821117	516916	5.49096e+06	6.62037e+06	9.59276e+06	8.30231e+06	8.0372e+06	1.24605e+07	1.48817e+07	1.03186e+07	2.93525e+06	6.15967e+06	6.20584e+06	7.25576e+06	2.71354e+07
P12830	12	3.1072	11	3.35161	0.927075	927.58	9.27212e-10	1.30268e-08	5.78151	Day 14	Day 1	Cadherin-1 OS=Homo sapiens GN=CDH1 PE=1 SV=3	1.80437e+06	1.40776e+06	1.38984e+06	2.28909e+06	9.63818e+06	8.48168e+06	6.29502e+06	8.69314e+06	9.88458e+06	1.10191e+07	1.04088e+07	8.52828e+06	7.14595e+06	6.39002e+06	8.49707e+06	9.33421e+06	5.24542e+06	5.0415e+06	5.73025e+06	5.39555e+06	934937	724211	658932	984582	6.31914e+06	6.66449e+06	5.98025e+06	6.16235e+06	6.27863e+06	8.00397e+06	7.76746e+06	5.64037e+06	5.39045e+06	6.39002e+06	7.11222e+06	1.01633e+07	6.83515e+06
P26006	12	3.1072	12	3.65631	0.849819	838.75	2.39319e-09	2.67005e-08	5.49567	Day 42	Day 1	Integrin alpha-3 OS=Homo sapiens GN=ITGA3 PE=1 SV=5	550008	393128	588521	533972	2.25772e+06	2.11264e+06	2.14379e+06	2.12683e+06	1.89956e+06	1.36664e+06	1.42288e+06	1.45174e+06	1.02902e+06	1.08888e+06	1.22966e+06	1.12421e+06	2.74804e+06	2.09495e+06	3.94161e+06	2.56742e+06	284988	202242	279021	229672	1.48024e+06	1.66001e+06	2.0366e+06	1.50766e+06	1.20659e+06	992690	1.06181e+06	960139	776228	1.08888e+06	1.02925e+06	1.22407e+06	3.58089e+06
P46777	12	3.1072	12	3.65631	0.849819	687.15	1.01288e-08	8.93537e-08	6.21831	Day 42	Day 1	60S ribosomal protein L5 OS=Homo sapiens GN=RPL5 PE=1 SV=3	592780	552226	473033	494295	3.15682e+06	1.71106e+06	2.68084e+06	2.98791e+06	1.89997e+06	1.77648e+06	2.40106e+06	1.90799e+06	2.43561e+06	2.63885e+06	3.01057e+06	3.27493e+06	2.91902e+06	2.33614e+06	4.56244e+06	3.31754e+06	307150	284089	224268	212606	2.06972e+06	1.34446e+06	2.54679e+06	2.11805e+06	1.20685e+06	1.29039e+06	1.79177e+06	1.2619e+06	1.83727e+06	2.63885e+06	2.51991e+06	3.56583e+06	3.8037e+06
P17301	12	3.1072	12	3.65631	0.849819	745.77	1.65043e-08	1.3793e-07	13.5694	Day 42	Day 1	Integrin alpha-2 OS=Homo sapiens GN=ITGA2 PE=1 SV=1	190274	101003	121301	77241.3	1.05953e+06	1.35631e+06	1.58397e+06	1.55519e+06	480960	542604	682369	389132	224523	281139	284049	299277	1.20389e+06	948718	2.8484e+06	1.64555e+06	98591	51960.5	57509.6	33223	694667	1.06572e+06	1.50477e+06	1.10244e+06	305503	394132	509211	257361	169366	281139	237755	325861	1.56875e+06
P35232	12	3.1072	11	3.35161	0.927075	811.92	7.97181e-07	3.40363e-06	5.48123	Day 42	Day 1	Prohibitin OS=Homo sapiens GN=PHB PE=1 SV=1	1.32436e+06	1.09958e+06	1.10253e+06	726328	4.2655e+06	3.04991e+06	4.93573e+06	2.40773e+06	3.80791e+06	3.27069e+06	6.33681e+06	5.74011e+06	5.38059e+06	4.43293e+06	3.8963e+06	6.21503e+06	5.1927e+06	5.29589e+06	7.29664e+06	5.52534e+06	686220	565673	522713	312408	2.79661e+06	2.39647e+06	4.68893e+06	1.70678e+06	2.41876e+06	2.37574e+06	4.72878e+06	3.79635e+06	4.05877e+06	4.43293e+06	3.26128e+06	6.76709e+06	6.76646e+06
P61247	12	3.1072	12	3.65631	0.849819	1020.03	2.62074e-06	8.8762e-06	3.58867	Day 7	Day 1	40S ribosomal protein S3a OS=Homo sapiens GN=RPS3A PE=1 SV=2	1.26706e+06	1.08023e+06	1.10495e+06	1.18457e+06	4.03627e+06	3.47278e+06	3.69825e+06	5.43266e+06	1.8791e+06	1.70867e+06	2.37286e+06	2.24926e+06	1.87846e+06	2.25724e+06	2.65257e+06	2.69385e+06	2.38747e+06	2.29238e+06	4.39694e+06	3.28681e+06	656531	555718	523861	509506	2.64632e+06	2.72874e+06	3.51333e+06	3.85108e+06	1.19359e+06	1.24113e+06	1.77072e+06	1.4876e+06	1.41699e+06	2.25724e+06	2.22025e+06	2.93314e+06	3.11105e+06
Q16891	12	3.1072	12	3.65631	0.849819	818.36	1.17029e-05	2.98608e-05	7.36215	Day 42	Day 1	MICOS complex subunit MIC60 OS=Homo sapiens GN=IMMT PE=1 SV=1	525015	427152	447584	325519	812793	927148	1.59098e+06	796659	1.14675e+06	1.04833e+06	1.57582e+06	1.3809e+06	1.25749e+06	1.50503e+06	1.34302e+06	1.82962e+06	2.20504e+06	1.80044e+06	6.22445e+06	2.47178e+06	272038	219745	212202	140012	532896	728508	1.51143e+06	564731	728405	761478	1.17594e+06	913290	948573	1.50503e+06	1.12414e+06	1.99214e+06	2.87332e+06
O60716	11	2.84827	11	3.35161	0.849819	728.32	2.73435e-09	2.93556e-08	17.3189	Day 42	Day 1	Catenin delta-1 OS=Homo sapiens GN=CTNND1 PE=1 SV=1	285946	146050	122907	196634	1.07669e+06	1.68651e+06	2.01292e+06	1.2988e+06	772900	608705	784769	860517	1.26185e+06	1.64863e+06	1.38799e+06	2.30334e+06	2.86601e+06	2.69764e+06	4.5947e+06	2.85743e+06	148163	75134.1	58270.9	84576.2	705917	1.32517e+06	1.91227e+06	920684	490941	442146	585625	569123	951863	1.64863e+06	1.16177e+06	2.50794e+06	3.73462e+06
P62701;P22090;Q8TD47	11	2.84827	11	3.35161	0.849819	723.37	7.06963e-09	6.70436e-08	6.75317	Day 42	Day 1	40S ribosomal protein S4, X isoform OS=Homo sapiens GN=RPS4X PE=1 SV=2	611993	687208	592992	679740	3.82063e+06	3.24436e+06	4.36188e+06	3.74455e+06	1.31282e+06	1.56699e+06	2.11451e+06	2.16185e+06	1.83476e+06	2.07578e+06	1.88652e+06	2.83313e+06	3.84394e+06	2.96053e+06	5.69395e+06	4.87026e+06	317106	353529	281141	292369	2.50494e+06	2.54926e+06	4.14377e+06	2.65442e+06	833898	1.13822e+06	1.57793e+06	1.42979e+06	1.38403e+06	2.07578e+06	1.57905e+06	3.08479e+06	5.00893e+06
P08754;A8MTJ3;P09471;P38405	11	2.84827	6	1.82815	1.558	748.27	1.85111e-07	1.04285e-06	6.51317	Day 42	Day 1	Guanine nucleotide-binding protein G(k) subunit alpha OS=Homo sapiens GN=GNAI3 PE=1 SV=3	212599	295336	177586	343710	852145	1.46751e+06	1.21308e+06	1.1039e+06	407978	432911	569665	307685	587255	1.00327e+06	1.07809e+06	1.36972e+06	1.74878e+06	1.45411e+06	1.85491e+06	1.64576e+06	110159	151933	84194.5	147836	558697	1.1531e+06	1.15243e+06	782530	259145	314455	425106	203494	442988	1.00327e+06	902385	1.49139e+06	2.27879e+06
Q9Y4L1	11	2.84827	9	2.74223	1.03867	570.03	2.27105e-07	1.25459e-06	6.45106	Day 42	Day 1	Hypoxia up-regulated protein 1 OS=Homo sapiens GN=HYOU1 PE=1 SV=1	205613	227038	356715	229089	546923	922633	906335	1.01045e+06	958060	1.06394e+06	1.44959e+06	974430	1.06236e+06	1.31863e+06	939237	1.3228e+06	1.6698e+06	1.07537e+06	2.29994e+06	1.525e+06	106539	116798	169121	98535.4	358582	724960	861016	716281	608554	772818	1.08174e+06	644461	801376	1.31863e+06	786160	1.4403e+06	2.17587e+06
P61586;P62745	11	2.84827	4	1.21877	2.337	732.15	5.85004e-06	1.71581e-05	2.83299	Day 42	Day 1	Transforming protein RhoA OS=Homo sapiens GN=RHOA PE=1 SV=1	360394	322994	353765	592039	1.12609e+06	819412	879129	1.15654e+06	618847	545914	793929	570302	870214	934535	1.0068e+06	1.13211e+06	1.00836e+06	920940	1.36493e+06	1.32125e+06	186739	166162	167722	254647	738303	643854	835170	819841	393088	396537	592461	377182	656434	934535	842709	1.23267e+06	1.31397e+06
P27348	11	2.84827	5	1.52346	1.8696	566.35	7.77683e-06	2.15854e-05	2.6038	Day 7	Day 14	14-3-3 protein theta OS=Homo sapiens GN=YWHAQ PE=1 SV=1	1.36848e+06	1.00561e+06	989650	1.13305e+06	1.74219e+06	1.11798e+06	1.23963e+06	1.14975e+06	729280	413039	443986	429803	1.23213e+06	1.0721e+06	1.13276e+06	1.04661e+06	976452	978333	1.08524e+06	1.20803e+06	709079	517330	469198	487344	1.14224e+06	878456	1.17764e+06	815027	463234	300020	331320	284260	929438	1.0721e+06	948142	1.13957e+06	1.27239e+06
Q9Y624	10	2.58933	10	3.04692	0.849819	757.88	3.17524e-14	1.64668e-11	12.7783	Day 42	Day 1	Junctional adhesion molecule A OS=Homo sapiens GN=F11R PE=1 SV=1	299933	337430	261513	304292	2.73093e+06	2.97307e+06	2.93224e+06	3.2944e+06	3.8054e+06	3.75977e+06	3.36104e+06	3.62125e+06	2.07835e+06	2.43897e+06	3.01299e+06	2.9801e+06	4.27539e+06	3.10942e+06	4.26233e+06	3.72729e+06	155411	173588	123985	130882	1.7905e+06	2.33609e+06	2.78562e+06	2.33532e+06	2.41716e+06	2.73099e+06	2.50814e+06	2.395e+06	1.56778e+06	2.43897e+06	2.52193e+06	3.24482e+06	5.57113e+06
Q8IWU5	10	2.58933	10	3.04692	0.849819	455.34	1.45994e-13	2.76903e-11	20.4401	Day 7	Day 1	Extracellular sulfatase Sulf-2 OS=Homo sapiens GN=SULF2 PE=1 SV=1	131998	142594	183570	126318	3.49499e+06	3.08328e+06	2.18834e+06	3.18021e+06	1.29446e+06	1.48354e+06	1.4293e+06	1.36509e+06	1.00742e+06	875963	1.16825e+06	1.15575e+06	1.0132e+06	1.04955e+06	1.20203e+06	998392	68394.8	73356.2	87031.6	54331.8	2.29144e+06	2.42269e+06	2.07892e+06	2.25437e+06	822232	1.0776e+06	1.0666e+06	902835	759933	875963	977847	1.25841e+06	1.32027e+06
P35613	10	2.58933	10	3.04692	0.849819	1246.84	9.02889e-12	5.70826e-10	19.0502	Day 42	Day 1	Basigin OS=Homo sapiens GN=BSG PE=1 SV=2	1.10816e+06	707151	879325	936979	9.8919e+06	1.26665e+07	1.31384e+07	1.53396e+07	1.27582e+07	1.77396e+07	1.76287e+07	1.24454e+07	9.06787e+06	1.19145e+07	1.59742e+07	1.6459e+07	1.70389e+07	1.40384e+07	2.15102e+07	1.65954e+07	574195	363789	416893	403013	6.48549e+06	9.9527e+06	1.24814e+07	1.08739e+07	8.10396e+06	1.28855e+07	1.31553e+07	8.23105e+06	6.84023e+06	1.19145e+07	1.33707e+07	1.79211e+07	2.2203e+07
Q15758	10	2.58933	10	3.04692	0.849819	689.01	1.91712e-11	8.72674e-10	23.7785	Day 42	Day 1	Neutral amino acid transporter B(0) OS=Homo sapiens GN=SLC1A5 PE=1 SV=2	187712	149106	318183	180654	3.64895e+06	2.9865e+06	3.44045e+06	3.89952e+06	4.30142e+06	5.17267e+06	4.40905e+06	4.91176e+06	2.58878e+06	3.5257e+06	4.44035e+06	5.18309e+06	3.94165e+06	4.30024e+06	7.10881e+06	4.51995e+06	97263.6	76706.7	150852	77702.9	2.39238e+06	2.34665e+06	3.26841e+06	2.76427e+06	2.73224e+06	3.75728e+06	3.29021e+06	3.2485e+06	1.95281e+06	3.5257e+06	3.71667e+06	5.6435e+06	5.13625e+06
Q6ZMP0	10	2.58933	10	3.04692	0.849819	524.92	9.19212e-11	2.27405e-09	6.9204	Day 28	Day 1	Thrombospondin type-1 domain-containing protein 4 OS=Homo sapiens GN=THSD4 PE=2 SV=2	239272	283369	310641	273092	1.32823e+06	1.20867e+06	1.25443e+06	1.69255e+06	1.27483e+06	1.61585e+06	1.95273e+06	1.21872e+06	2.05373e+06	1.55906e+06	2.08391e+06	1.95985e+06	1.48525e+06	1.55903e+06	1.22511e+06	1.62272e+06	123979	145777	147277	117462	870832	949713	1.1917e+06	1.1998e+06	809761	1.17371e+06	1.4572e+06	806028	1.5492e+06	1.55906e+06	1.74428e+06	2.13394e+06	1.93538e+06
P17936	10	2.58933	10	3.04692	0.849819	550.26	5.33676e-10	8.20707e-09	10.8082	Day 7	Day 1	Insulin-like growth factor-binding protein 3 OS=Homo sapiens GN=IGFBP3 PE=1 SV=2	715611	910416	637491	1.28401e+06	9.08387e+06	8.58587e+06	8.81194e+06	1.18607e+07	4.7243e+06	8.74241e+06	9.35121e+06	5.25256e+06	1.1552e+06	1.02714e+06	1.31851e+06	1.82847e+06	1.05964e+06	913647	1.10856e+06	1.12953e+06	370795	468357	302238	552278	5.95571e+06	6.74636e+06	8.37132e+06	8.40778e+06	3.00085e+06	6.35024e+06	6.97824e+06	3.4739e+06	871408	1.02714e+06	1.10362e+06	1.99088e+06	1.38079e+06
Q9Y5Y6	10	2.58933	10	3.04692	0.849819	626.99	8.62679e-10	1.24269e-08	7.09687	Day 42	Day 1	Suppressor of tumorigenicity 14 protein OS=Homo sapiens GN=ST14 PE=1 SV=2	259477	231649	296169	221199	1.36052e+06	1.14644e+06	1.14305e+06	1.26431e+06	813394	818529	922514	805933	671708	958446	1.19938e+06	980618	1.56998e+06	1.36095e+06	2.34013e+06	1.88609e+06	134449	119170	140415	95142.1	892006	900820	1.08589e+06	896235	516663	594557	688416	533022	506694	958446	1.00391e+06	1.06772e+06	2.0458e+06
P61254;Q9UNX3	10	2.58933	10	3.04692	0.849819	493.47	1.06494e-09	1.40918e-08	3.91374	Day 14	Day 1	60S ribosomal protein L26 OS=Homo sapiens GN=RPL26 PE=1 SV=1	592204	526949	538680	794028	2.50465e+06	1.81036e+06	2.21669e+06	2.69134e+06	2.3135e+06	2.36115e+06	2.53214e+06	2.38914e+06	2.65267e+06	1.93472e+06	2.15318e+06	2.46312e+06	2.64839e+06	2.10153e+06	2.20848e+06	2.47752e+06	306852	271085	255391	341527	1.64214e+06	1.42249e+06	2.10585e+06	1.90782e+06	1.46952e+06	1.71507e+06	1.88959e+06	1.58011e+06	2.00101e+06	1.93472e+06	1.80225e+06	2.68191e+06	3.45104e+06
Q92626	10	2.58933	9	2.74223	0.944243	515.92	9.96115e-09	8.85609e-08	14.0141	Day 7	Day 1	Peroxidasin homolog OS=Homo sapiens GN=PXDN PE=1 SV=2	156436	97201.1	161758	153257	1.69894e+06	1.77309e+06	2.45221e+06	2.04487e+06	241083	392197	635321	236235	460983	638131	633696	465358	638149	791306	725903	657962	81057.6	50004.4	76690.2	65918.6	1.11389e+06	1.39321e+06	2.32959e+06	1.44955e+06	153134	284881	474101	156239	347737	638131	530417	506695	831553
P61106;Q14964	10	2.58933	8	2.43754	1.06227	649.51	6.87715e-07	3.03341e-06	2.62326	Day 42	Day 1	Ras-related protein Rab-14 OS=Homo sapiens GN=RAB14 PE=1 SV=4	951357	1.00347e+06	885944	871342	1.33923e+06	1.39393e+06	2.16567e+06	1.6417e+06	1.1209e+06	1.1709e+06	1.45226e+06	1.23095e+06	1.53411e+06	1.76106e+06	1.55924e+06	1.84446e+06	2.20626e+06	2.13803e+06	2.6414e+06	2.75216e+06	492948	516228	420031	374781	878046	1.09528e+06	2.05738e+06	1.16376e+06	711989	850506	1.08374e+06	814114	1.15723e+06	1.76106e+06	1.30512e+06	2.0083e+06	2.87492e+06
P22314	10	2.58933	10	3.04692	0.849819	626.58	1.63271e-06	6.21414e-06	2.78729	Day 42	Day 1	Ubiquitin-like modifier-activating enzyme 1 OS=Homo sapiens GN=UBA1 PE=1 SV=3	925100	524911	757278	816962	2.23357e+06	1.25204e+06	2.61248e+06	2.15916e+06	742700	715442	703502	924271	2.46277e+06	1.95243e+06	1.67239e+06	2.307e+06	1.63645e+06	2.12898e+06	2.20238e+06	2.46167e+06	479342	270036	359030	351391	1.46441e+06	983791	2.48185e+06	1.53057e+06	471759	519677	524981	611287	1.85776e+06	1.95243e+06	1.39982e+06	2.51193e+06	2.13241e+06
P09104	10	2.58933	5	1.52346	1.69964	749.02	2.08956e-06	7.50132e-06	73.8826	Day 7	Day 1	Gamma-enolase OS=Homo sapiens GN=ENO2 PE=1 SV=3	11511.1	44197.8	45227.9	47706.7	2.90316e+06	1.37031e+06	3.93039e+06	2.77831e+06	130873	585140	993343	326862	471664	1.70925e+06	1.31437e+06	1.44424e+06	424947	988392	2.54085e+06	1.79871e+06	5964.48	22737.2	21442.8	20519.6	1.90342e+06	1.07672e+06	3.73386e+06	1.96947e+06	83129.4	425029	741272	216177	355793	1.70925e+06	1.10015e+06	1.57253e+06	553736
P39060	10	2.58933	10	3.04692	0.849819	527.08	2.14948e-06	7.59661e-06	19.2444	Day 42	Day 1	Collagen alpha-1(XVIII) chain OS=Homo sapiens GN=COL18A1 PE=1 SV=5	219654	135934	141117	216049	1.43305e+06	374010	1.08685e+06	872504	659661	1.00664e+06	839700	633786	931433	1.60696e+06	1.73151e+06	1.54321e+06	1.40367e+06	2.55915e+06	5.91163e+06	3.84207e+06	113814	69930.2	66904.1	92926.8	939559	293879	1.0325e+06	618496	419013	731193	626617	419168	702614	1.60696e+06	1.44931e+06	1.68029e+06	1.82908e+06
P00558;P07205	10	2.58933	10	3.04692	0.849819	873.21	4.18543e-06	1.30494e-05	2.87464	Day 28	Day 14	Phosphoglycerate kinase 1 OS=Homo sapiens GN=PGK1 PE=1 SV=3	3.90585e+06	3.14728e+06	4.09303e+06	3.6946e+06	5.89107e+06	3.90267e+06	6.27477e+06	7.28663e+06	2.04427e+06	2.1056e+06	2.91519e+06	1.8366e+06	6.04725e+06	6.05472e+06	5.8299e+06	7.65717e+06	4.61458e+06	5.66505e+06	5.46217e+06	7.52243e+06	2.02382e+06	1.6191e+06	1.94053e+06	1.58912e+06	3.8624e+06	3.06653e+06	5.96101e+06	5.1653e+06	1.29851e+06	1.52945e+06	2.17543e+06	1.21468e+06	4.56166e+06	6.05472e+06	4.87974e+06	8.33734e+06	6.01313e+06
O43707;P35609	10	2.58933	6	1.82815	1.41636	680.42	9.31294e-06	2.47299e-05	5.36124	Day 42	Day 1	Alpha-actinin-4 OS=Homo sapiens GN=ACTN4 PE=1 SV=2	233790	115695	126796	82405.1	84734.5	219008	142531	143490	239213	142745	132654	143344	274959	545118	359458	319119	774683	495043	995437	730085	121139	59518.5	60114.6	35444	55555	172086	135404	101716	151946	103686	98991.9	94804	207412	545118	300874	347465	1.00947e+06
P21589	10	2.58933	9	2.74223	0.944243	441.29	4.42201e-05	9.47692e-05	6.63174	Day 42	Day 1	5'-nucleotidase OS=Homo sapiens GN=NT5E PE=1 SV=1	1.00182e+06	171533	267814	163695	2.02814e+06	1.54161e+06	2.50434e+06	1.66362e+06	551342	616954	666492	479260	791035	852614	719528	815374	1.82584e+06	1.46558e+06	4.20266e+06	3.14891e+06	519093	88243.8	126972	70408.2	1.32972e+06	1.21132e+06	2.37911e+06	1.1793e+06	350209	448138	497362	316969	596707	852614	602260	887802	2.3792e+06
Q99988	9	2.3304	9	2.74223	0.849819	706.52	4.34097e-14	1.64668e-11	93.9947	Day 14	Day 1	Growth/differentiation factor 15 OS=Homo sapiens GN=GDF15 PE=2 SV=3	165828	118763	173588	144443	882632	887909	1.04926e+06	1.20377e+06	8.74492e+06	1.62054e+07	1.76018e+07	1.40912e+07	4.4806e+06	4.93666e+06	6.05181e+06	6.04471e+06	3.19757e+06	3.34822e+06	4.83677e+06	3.8636e+06	85924.2	61096.9	82298.9	62127.7	578685	697676	996793	853322	5.55472e+06	1.17711e+07	1.31351e+07	9.31952e+06	3.37988e+06	4.93666e+06	5.06548e+06	6.58165e+06	4.16666e+06
Q9GZM7	9	2.3304	9	2.74223	0.849819	683.88	3.48277e-13	5.66199e-11	18.3037	Day 42	Day 1	Tubulointerstitial nephritis antigen-like OS=Homo sapiens GN=TINAGL1 PE=1 SV=1	177817	153311	154129	141270	1.6384e+06	1.46728e+06	2.22225e+06	2.78962e+06	2.61061e+06	2.91833e+06	2.96873e+06	1.97923e+06	2.73324e+06	2.55993e+06	2.98876e+06	2.96525e+06	2.58209e+06	2.90185e+06	2.92741e+06	3.0564e+06	92136.5	78869.8	73073.4	60762.9	1.07419e+06	1.15292e+06	2.11113e+06	1.97749e+06	1.65825e+06	2.11979e+06	2.21539e+06	1.30901e+06	2.06178e+06	2.55993e+06	2.50165e+06	3.22864e+06	3.36464e+06
P48307	9	2.3304	9	2.74223	0.849819	604.19	3.28021e-11	1.2132e-09	11.8677	Day 7	Day 1	Tissue factor pathway inhibitor 2 OS=Homo sapiens GN=TFPI2 PE=1 SV=1	1.62988e+06	2.0638e+06	1.79197e+06	2.43181e+06	2.75323e+07	1.80005e+07	1.90829e+07	2.93465e+07	9.66216e+06	1.24559e+07	1.21089e+07	1.15868e+07	5.71856e+06	4.87362e+06	5.77837e+06	6.27174e+06	2.44579e+06	2.6158e+06	2.0305e+06	3.58417e+06	844527	1.06171e+06	849581	1.04597e+06	1.80512e+07	1.41439e+07	1.81287e+07	2.0803e+07	6.13735e+06	9.04764e+06	9.03614e+06	7.66322e+06	4.31372e+06	4.87362e+06	4.83661e+06	6.82884e+06	3.18704e+06
P67809;Q9Y2T7	9	2.3304	7	2.13285	1.09262	877.03	1.74475e-10	3.54558e-09	11.8815	Day 14	Day 1	Nuclease-sensitive element-binding protein 1 OS=Homo sapiens GN=YBX1 PE=1 SV=3	1.42939e+06	1.93926e+06	1.68473e+06	1.13306e+06	1.74521e+07	1.40483e+07	1.35793e+07	2.68018e+07	1.48579e+07	2.04616e+07	2.00733e+07	1.81111e+07	1.43622e+07	1.08161e+07	1.74048e+07	1.67588e+07	1.04085e+07	1.17211e+07	1.28027e+07	1.06775e+07	740642	997638	798739	487350	1.14422e+07	1.10385e+07	1.29003e+07	1.89991e+07	9.43764e+06	1.48628e+07	1.49795e+07	1.19782e+07	1.08339e+07	1.08161e+07	1.45682e+07	1.82474e+07	1.3563e+07
Q99653	9	2.3304	9	2.74223	0.849819	658.06	1.42249e-09	1.70399e-08	16.0968	Day 42	Day 1	Calcineurin B homologous protein 1 OS=Homo sapiens GN=CHP1 PE=1 SV=3	131259	139171	178417	113726	725485	914793	1.14882e+06	1.46089e+06	1.0647e+06	1.17549e+06	1.83323e+06	933308	1.26406e+06	1.75825e+06	2.24928e+06	2.43787e+06	1.9227e+06	1.89526e+06	3.04337e+06	2.19429e+06	68012	71595.6	84588.7	48915.6	475654	718800	1.09138e+06	1.03559e+06	676293	853842	1.36803e+06	617265	953529	1.75825e+06	1.88269e+06	2.65442e+06	2.50541e+06
Q9HCY8	9	2.3304	9	2.74223	0.849819	804.68	1.87986e-09	2.20544e-08	5.47135	Day 28	Day 1	Protein S100-A14 OS=Homo sapiens GN=S100A14 PE=1 SV=1	2.57451e+06	1.81879e+06	1.54815e+06	1.63849e+06	8.25294e+06	8.82122e+06	5.8744e+06	6.95781e+06	8.22443e+06	6.24621e+06	6.89234e+06	8.85611e+06	8.30112e+06	1.16553e+07	1.14603e+07	1.00558e+07	1.06836e+07	8.55225e+06	1.03162e+07	1.02809e+07	1.33399e+06	935665	733986	704745	5.41093e+06	6.93128e+06	5.58066e+06	4.93222e+06	5.22411e+06	4.53707e+06	5.14334e+06	5.85719e+06	6.26184e+06	1.16553e+07	9.59247e+06	1.09491e+07	1.39215e+07
P15880	9	2.3304	8	2.43754	0.956046	480.65	2.04647e-08	1.65169e-07	7.04417	Day 7	Day 1	40S ribosomal protein S2 OS=Homo sapiens GN=RPS2 PE=1 SV=2	405304	236287	230384	304470	1.8474e+06	1.83282e+06	2.40172e+06	2.20513e+06	400663	508710	789155	486388	501035	674015	550720	744696	1.17886e+06	913055	1.38626e+06	1.35063e+06	210009	121556	109226	130958	1.21122e+06	1.44014e+06	2.28163e+06	1.56316e+06	254499	369513	588899	321684	377949	674015	460964	810846	1.53614e+06
P62753	9	2.3304	8	2.43754	0.956046	477.92	1.24602e-06	4.99285e-06	3.55793	Day 42	Day 1	40S ribosomal protein S6 OS=Homo sapiens GN=RPS6 PE=1 SV=1	587537	424318	410719	778442	1.43716e+06	1.11022e+06	1.73457e+06	1.59135e+06	746056	625157	891695	611525	1.05101e+06	1.47971e+06	1.27592e+06	1.4691e+06	1.73659e+06	1.62755e+06	2.41632e+06	2.05062e+06	304434	218287	194724	334823	942252	872355	1.64784e+06	1.12807e+06	473890	454097	665418	404446	792816	1.47971e+06	1.06797e+06	1.5996e+06	2.2629e+06
O15031	9	2.3304	9	2.74223	0.849819	557.27	1.41795e-06	5.47478e-06	6.54781	Day 42	Day 1	Plexin-B2 OS=Homo sapiens GN=PLXNB2 PE=1 SV=3	205362	111668	229205	151940	510449	771946	941938	929336	412046	525042	557472	335218	417266	641919	702616	706492	1.00555e+06	799797	1.64545e+06	1.12073e+06	106409	57447	108667	65352.2	334668	606558	894839	658783	261729	381376	416007	221704	314759	641919	588104	769248	1.3103e+06
P45880	9	2.3304	9	2.74223	0.849819	1058.14	2.12918e-06	7.56782e-06	4.85142	Day 42	Day 1	Voltage-dependent anion-selective channel protein 2 OS=Homo sapiens GN=VDAC2 PE=1 SV=2	2.96369e+06	1.93396e+06	2.24487e+06	2.15578e+06	4.03833e+06	4.40793e+06	7.12888e+06	3.1343e+06	4.32172e+06	4.1882e+06	7.00439e+06	5.78635e+06	7.61301e+06	1.02723e+07	9.15679e+06	1.41488e+07	9.06609e+06	8.91242e+06	1.48163e+07	1.23151e+07	1.53564e+06	994912	1.06431e+06	927241	2.64767e+06	3.46353e+06	6.77242e+06	2.22183e+06	2.74513e+06	3.04219e+06	5.22695e+06	3.82693e+06	5.74277e+06	1.02723e+07	7.66442e+06	1.54056e+07	1.18138e+07
P04075	9	2.3304	9	2.74223	0.849819	547.35	2.1715e-06	7.62705e-06	2.56374	Day 1	Day 14	Fructose-bisphosphate aldolase A OS=Homo sapiens GN=ALDOA PE=1 SV=2	3.0738e+06	1.93594e+06	1.83195e+06	2.0855e+06	2.0836e+06	1.95603e+06	2.18185e+06	2.1989e+06	856535	881294	961308	782956	1.54275e+06	1.85296e+06	1.88013e+06	1.92607e+06	1.78821e+06	1.82885e+06	2.92872e+06	2.21144e+06	1.59269e+06	995931	868536	897012	1.36608e+06	1.53695e+06	2.07275e+06	1.55875e+06	544066	640148	717366	517826	1.16375e+06	1.85296e+06	1.5737e+06	2.09716e+06	2.33016e+06
P23284	9	2.3304	8	2.43754	0.956046	675.98	4.4669e-06	1.3776e-05	5.94526	Day 42	Day 1	Peptidyl-prolyl cis-trans isomerase B OS=Homo sapiens GN=PPIB PE=1 SV=2	379771	292664	336290	357831	264289	574259	426128	345482	813316	527059	683011	593751	503410	877530	583933	601470	2.31501e+06	975431	2.80722e+06	2.02687e+06	196779	150559	159437	153910	173277	451224	404821	244903	516614	382841	509690	392691	379741	877530	488763	654897	3.01662e+06
P62269	9	2.3304	9	2.74223	0.849819	580.33	4.63113e-06	1.42055e-05	2.70339	Day 42	Day 1	40S ribosomal protein S18 OS=Homo sapiens GN=RPS18 PE=1 SV=3	1.51277e+06	1.29432e+06	936014	1.62028e+06	2.9538e+06	3.78379e+06	3.0056e+06	4.26089e+06	2.74444e+06	3.37499e+06	3.93075e+06	3.88973e+06	3.45088e+06	2.54052e+06	2.584e+06	3.60622e+06	4.04239e+06	3.02835e+06	3.86855e+06	3.56e+06	783844	665852	443769	696913	1.93661e+06	2.97312e+06	2.85531e+06	3.02043e+06	1.74325e+06	2.4515e+06	2.93328e+06	2.57256e+06	2.60312e+06	2.54052e+06	2.16286e+06	3.92655e+06	5.26752e+06
P18124	9	2.3304	8	2.43754	0.956046	434.4	1.06566e-05	2.77509e-05	2.61811	Day 42	Day 1	60S ribosomal protein L7 OS=Homo sapiens GN=RPL7 PE=1 SV=1	880654	706173	724524	1.03164e+06	1.21717e+06	1.29582e+06	1.71541e+06	1.59118e+06	1.39639e+06	1.3345e+06	1.93289e+06	1.39194e+06	1.61588e+06	1.64999e+06	1.32951e+06	1.83573e+06	2.20249e+06	1.76194e+06	2.57816e+06	2.20972e+06	456313	363285	343501	443727	798019	1.0182e+06	1.62964e+06	1.12795e+06	886980	969342	1.4424e+06	920588	1.21891e+06	1.64999e+06	1.11283e+06	1.9988e+06	2.87e+06
P06899;Q6DN03;Q8N257;Q96A08	9	2.3304	2	0.609385	3.82418	667.27	1.1803e-05	2.99818e-05	3.91454	Day 42	Day 1	Histone H2B type 1-J OS=Homo sapiens GN=HIST1H2BJ PE=1 SV=3	739315	536052	543614	447942	1.38317e+06	1.32831e+06	2.07727e+06	1.33733e+06	972954	968470	1.23972e+06	1.10189e+06	1.30761e+06	1.40693e+06	1.11978e+06	1.13731e+06	2.57552e+06	1.20284e+06	2.80968e+06	2.2859e+06	383078	275768	257730	192668	906853	1.04372e+06	1.9734e+06	948002	618014	703469	925130	728759	986380	1.40693e+06	937280	1.23833e+06	3.35609e+06
P07339	9	2.3304	9	2.74223	0.849819	685.04	1.39437e-05	3.47982e-05	3.69652	Day 42	Day 1	Cathepsin D OS=Homo sapiens GN=CTSD PE=1 SV=1	1.66068e+06	959002	1.14744e+06	678091	3.38389e+06	2.54285e+06	5.18123e+06	3.90802e+06	1.17036e+06	1.27651e+06	1.75128e+06	1.02261e+06	2.19418e+06	2.8338e+06	2.65232e+06	3.56901e+06	2.56398e+06	4.02065e+06	5.14807e+06	4.69914e+06	860484	493352	544010	291660	2.2186e+06	1.99805e+06	4.92215e+06	2.7703e+06	743407	927224	1.30688e+06	676327	1.65515e+06	2.8338e+06	2.22004e+06	3.88603e+06	3.34105e+06
P50991	9	2.3304	9	2.74223	0.849819	528.42	4.12351e-05	8.88742e-05	3.19672	Day 28	Day 14	T-complex protein 1 subunit delta OS=Homo sapiens GN=CCT4 PE=1 SV=4	755640	559826	671541	646310	1.03506e+06	1.34655e+06	1.75045e+06	1.66948e+06	530861	400735	755410	535765	1.06176e+06	2.79065e+06	1.49937e+06	1.75379e+06	1.03005e+06	1.58312e+06	1.80124e+06	1.73566e+06	391536	287999	318381	277990	678624	1.05805e+06	1.66292e+06	1.18345e+06	337200	291083	563717	354340	800926	2.79065e+06	1.25501e+06	1.90957e+06	1.34223e+06
P16070	8	2.07147	8	2.43754	0.849819	745.9	2.75107e-11	1.07956e-09	8.98927	Day 42	Day 1	CD44 antigen OS=Homo sapiens GN=CD44 PE=1 SV=3	766843	567418	481893	577369	4.59605e+06	4.63685e+06	3.95105e+06	4.55859e+06	3.91062e+06	3.40682e+06	3.01362e+06	3.50423e+06	2.25814e+06	2.44069e+06	3.1568e+06	2.72423e+06	7.00519e+06	4.09645e+06	5.10363e+06	5.31076e+06	397341	291904	228468	248338	3.01333e+06	3.64341e+06	3.75349e+06	3.23147e+06	2.484e+06	2.47462e+06	2.24889e+06	2.3176e+06	1.7034e+06	2.44069e+06	2.6423e+06	2.96622e+06	9.12827e+06
P61224;A6NIZ1	8	2.07147	3	0.914077	2.26618	521.56	3.91857e-10	6.28075e-09	14.739	Day 42	Day 1	Ras-related protein Rap-1b OS=Homo sapiens GN=RAP1B PE=1 SV=1	75319.5	46940.4	61060.9	45421.4	406210	521208	766794	680891	307727	348939	408188	300091	447032	695622	802070	805269	766938	637113	955287	1.0121e+06	39027	24148.1	28949.3	19536.6	266326	409540	728452	482667	195466	253459	304606	198472	337213	695622	671349	876800	999375
P11233	8	2.07147	3	0.914077	2.26618	512.71	2.47988e-09	2.73991e-08	7.607	Day 42	Day 1	Ras-related protein Ral-A OS=Homo sapiens GN=RALA PE=1 SV=1	209603	138010	99052	148686	508153	607264	503279	498767	883996	886771	760472	657304	740320	855086	1.00101e+06	1.28713e+06	1.21514e+06	889067	1.3007e+06	1.12393e+06	108606	70998.2	46961.1	63952.7	333163	477158	478114	353563	561509	644126	567494	434723	558450	855086	837862	1.40147e+06	1.58341e+06
P04899	8	2.07147	3	0.914077	2.26618	580.52	1.62707e-08	1.37156e-07	16.3889	Day 42	Day 1	Guanine nucleotide-binding protein G(i) subunit alpha-2 OS=Homo sapiens GN=GNAI2 PE=1 SV=3	127515	51139	63045.2	50069.7	440875	1.07057e+06	922180	799654	349519	298025	392815	285468	489340	749507	752047	965157	1.50587e+06	1.14959e+06	831781	1.29453e+06	66072.4	26308.1	29890.1	21535.9	289053	841202	876069	566854	222012	216477	293134	188800	369127	749507	629479	1.05089e+06	1.96225e+06
P05091;P30837	8	2.07147	6	1.82815	1.13309	480.37	3.44025e-08	2.61e-07	2.41423	Day 28	Day 1	Aldehyde dehydrogenase, mitochondrial OS=Homo sapiens GN=ALDH2 PE=1 SV=2	936642	811535	1.27749e+06	1.14351e+06	2.264e+06	1.99958e+06	2.33129e+06	2.08151e+06	1.03406e+06	1.1506e+06	1.2898e+06	1.25811e+06	2.61935e+06	2.33022e+06	2.49947e+06	2.61632e+06	2.1182e+06	2.21153e+06	2.80829e+06	2.7772e+06	485323	417488	605664	491847	1.48436e+06	1.57117e+06	2.21472e+06	1.47553e+06	656828	835763	962498	832082	1.97587e+06	2.33022e+06	2.09211e+06	2.84873e+06	2.76017e+06
P63096	8	2.07147	3	0.914077	2.26618	496.65	1.11743e-07	6.83675e-07	9.48247	Day 42	Day 1	Guanine nucleotide-binding protein G(i) subunit alpha-1 OS=Homo sapiens GN=GNAI1 PE=1 SV=2	77795.6	74464.9	76685.8	79838.2	139608	369132	361400	278640	254506	202375	301536	249651	252475	380297	415331	514800	882862	620673	641132	783373	40309.9	38307.9	36357.2	34339.9	91532.3	290046	343329	197521	161660	147000	225018	165112	190451	380297	347640	560528	1.15043e+06
Q13740	8	2.07147	8	2.43754	0.849819	417	1.26465e-07	7.57459e-07	43.324	Day 42	Day 1	CD166 antigen OS=Homo sapiens GN=ALCAM PE=1 SV=2	50361.1	39932.1	67650	30404	891880	854663	1.34014e+06	1.24602e+06	282605	509989	765969	326215	170068	620655	832412	503188	1.36274e+06	1.13989e+06	2.67648e+06	2.98085e+06	26094.7	20542.8	32073.2	13077.3	584748	671552	1.27313e+06	883270	179509	370442	571596	215750	128289	620655	696746	547885	1.77574e+06
Q00610;P53675	8	2.07147	8	2.43754	0.849819	450.2	1.27672e-07	7.60687e-07	49.0963	Day 42	Day 1	Clathrin heavy chain 1 OS=Homo sapiens GN=CLTC PE=1 SV=5	13046.9	32540.6	28968.4	52889.1	321322	362591	498357	444971	176629	124767	351985	139688	241780	840056	628917	518050	926055	989848	2.85393e+06	1.48725e+06	6760.29	16740.3	13734.1	22748.6	210670	284906	473438	315429	112193	90627	262665	92385.7	182384	840056	526416	564067	1.20672e+06
P05141;P12235;Q9H0C2	8	2.07147	4	1.21877	1.69964	576.38	1.80848e-07	1.02902e-06	8.03292	Day 42	Day 1	ADP/ATP translocase 2 OS=Homo sapiens GN=SLC25A5 PE=1 SV=7	334787	212042	158913	269198	824112	608388	1.15205e+06	558497	628345	485593	767462	719898	1.13617e+06	1.35761e+06	928392	1.68125e+06	2.05216e+06	1.42701e+06	2.19019e+06	2.16226e+06	173470	109084	75341.7	115787	540318	478042	1.09445e+06	395905	399121	352721	572711	476121	857051	1.35761e+06	777083	1.8306e+06	2.67411e+06
Q9Y5X9	8	2.07147	8	2.43754	0.849819	584.13	3.58576e-07	1.82986e-06	8.13951	Day 42	Day 1	Endothelial lipase OS=Homo sapiens GN=LIPG PE=1 SV=1	340943	278661	380089	212917	1.40314e+06	853232	1.23513e+06	1.52117e+06	448089	652068	848632	603291	976983	1.29881e+06	1.62665e+06	1.5362e+06	1.37273e+06	2.32557e+06	3.14929e+06	3.02246e+06	176661	143355	180202	91579.6	919950	670428	1.17337e+06	1.07832e+06	284623	473644	633282	399000	736974	1.29881e+06	1.36154e+06	1.67265e+06	1.78877e+06
P62820	8	2.07147	1	0.304692	6.79855	604.34	3.91458e-07	1.94532e-06	16.685	Day 7	Day 1	Ras-related protein Rab-1A OS=Homo sapiens GN=RAB1A PE=1 SV=3	6785.47	4094.68	1016.21	8964.3	86084.4	83040.4	98256.3	80680.1	62776	45177.8	54784.7	79859.2	81536.3	73065.9	70276.2	71276.6	96739.2	50372.3	84031.6	72513.5	3515.9	2106.48	481.791	3855.72	56440	65249.1	93343.2	57192.1	39875	32815.9	40882.5	52816.7	61505.9	73065.9	58822.6	77607.9	126058
P46779	8	2.07147	8	2.43754	0.849819	428.94	4.50784e-07	2.18295e-06	2.74263	Day 14	Day 1	60S ribosomal protein L28 OS=Homo sapiens GN=RPL28 PE=1 SV=3	739153	637776	578090	628277	1.67678e+06	1.47394e+06	1.62972e+06	1.64645e+06	2.38687e+06	1.61025e+06	1.53699e+06	1.55092e+06	1.73527e+06	1.41616e+06	1.72289e+06	1.76667e+06	1.76303e+06	1.13316e+06	1.66383e+06	1.31465e+06	382994	328099	274075	270234	1.09936e+06	1.15815e+06	1.54823e+06	1.16713e+06	1.51612e+06	1.16964e+06	1.14696e+06	1.02573e+06	1.30897e+06	1.41616e+06	1.4421e+06	1.9236e+06	2.29735e+06
P00387	8	2.07147	8	2.43754	0.849819	641.23	7.49026e-07	3.26299e-06	22.7755	Day 42	Day 1	NADH-cytochrome b5 reductase 3 OS=Homo sapiens GN=CYB5R3 PE=1 SV=3	104955	64569.5	92699.6	177404	623379	558107	1.36139e+06	607850	589694	774509	1.13326e+06	1.02533e+06	594193	1.04172e+06	952458	1.2514e+06	1.60475e+06	1.15461e+06	4.4755e+06	2.77787e+06	54382.4	33217.3	43949.4	76305	408710	438534	1.29331e+06	430890	374570	562582	845683	678126	448221	1.04172e+06	797226	1.36256e+06	2.0911e+06
Q14126	8	2.07147	7	2.13285	0.971221	492.02	8.0813e-07	3.43154e-06	10.6516	Day 42	Day 1	Desmoglein-2 OS=Homo sapiens GN=DSG2 PE=1 SV=2	71393.3	60803.9	61016.4	333239	861517	1.29829e+06	1.45589e+06	1.10436e+06	804313	847411	1.0301e+06	824548	866926	677107	641074	926622	1.27273e+06	1.24612e+06	1.87125e+06	1.21748e+06	36992.6	31280.1	28928.2	143332	564842	1.02013e+06	1.38309e+06	782852	510894	615536	768698	545333	653955	677107	536592	1.00893e+06	1.65845e+06
P62263	8	2.07147	8	2.43754	0.849819	802.02	1.96547e-06	7.16893e-06	4.80135	Day 14	Day 1	40S ribosomal protein S14 OS=Homo sapiens GN=RPS14 PE=1 SV=3	1.5063e+06	1.3318e+06	1.1587e+06	1.24497e+06	4.241e+06	3.38456e+06	4.25961e+06	7.15447e+06	4.52077e+06	7.50967e+06	7.88152e+06	5.25561e+06	3.76974e+06	3.43053e+06	4.40647e+06	5.46282e+06	3.74635e+06	3.29746e+06	5.71883e+06	3.69179e+06	780494	685134	549346	535485	2.78055e+06	2.65942e+06	4.04662e+06	5.07163e+06	2.87156e+06	5.45482e+06	5.8815e+06	3.47592e+06	2.84366e+06	3.43053e+06	3.68831e+06	5.94807e+06	4.88176e+06
O75947	8	2.07147	8	2.43754	0.849819	460.91	2.42054e-06	8.29691e-06	5.74965	Day 42	Day 1	ATP synthase subunit d, mitochondrial OS=Homo sapiens GN=ATP5H PE=1 SV=3	327710	538883	757766	612638	3.01492e+06	1.884e+06	3.88425e+06	2.98331e+06	994131	1.11657e+06	1.59447e+06	1.23848e+06	1.84013e+06	2.75523e+06	2.51699e+06	3.20391e+06	1.98773e+06	2.44706e+06	4.67583e+06	3.75133e+06	169804	277224	359261	263507	1.97669e+06	1.48035e+06	3.69003e+06	2.1148e+06	631466	811044	1.18986e+06	819095	1.38808e+06	2.75523e+06	2.10677e+06	3.48851e+06	2.59016e+06
P62805	8	2.07147	8	2.43754	0.849819	726.4	2.56479e-06	8.76496e-06	5.37476	Day 42	Day 1	Histone H4 OS=Homo sapiens GN=HIST1H4A PE=1 SV=2	4.2045e+06	3.46056e+06	3.93376e+06	3.80915e+06	1.62817e+07	1.21054e+07	2.61262e+07	1.58553e+07	8.09526e+06	8.51883e+06	1.29849e+07	9.75869e+06	8.82447e+06	1.06854e+07	9.44829e+06	1.17926e+07	1.88202e+07	1.13842e+07	3.13852e+07	2.12245e+07	2.17857e+06	1.78026e+06	1.86502e+06	1.63839e+06	1.06749e+07	9.51186e+06	2.48199e+07	1.12394e+07	5.14206e+06	6.18784e+06	9.68986e+06	6.45413e+06	6.65662e+06	1.06854e+07	7.90841e+06	1.28401e+07	2.4524e+07
P07737	8	2.07147	8	2.43754	0.849819	533.43	7.14575e-06	2.00787e-05	2.37108	Day 42	Day 14	Profilin-1 OS=Homo sapiens GN=PFN1 PE=1 SV=2	1.14023e+06	1.08566e+06	1.10778e+06	1.32867e+06	2.02102e+06	1.50915e+06	1.75053e+06	1.98834e+06	903415	966927	1.24013e+06	814719	1.71211e+06	1.41302e+06	1.48131e+06	1.98037e+06	2.15521e+06	1.85619e+06	2.95014e+06	2.34539e+06	590815	558509	525205	571485	1.32505e+06	1.18582e+06	1.663e+06	1.40948e+06	573844	702349	925434	538833	1.29151e+06	1.41302e+06	1.23989e+06	2.15628e+06	2.8084e+06
P39023;Q92901	8	2.07147	7	2.13285	0.971221	416.98	7.46936e-06	2.08848e-05	8.90541	Day 42	Day 1	60S ribosomal protein L3 OS=Homo sapiens GN=RPL3 PE=1 SV=2	424076	289631	322101	228799	2.38696e+06	2.55655e+06	3.3269e+06	2.43047e+06	801835	534947	842289	737827	677617	2.14707e+06	1.95834e+06	1.38627e+06	1.29912e+06	1.57916e+06	5.23828e+06	3.14528e+06	219736	148999	152710	98410.6	1.56498e+06	2.00882e+06	3.16054e+06	1.7229e+06	509320	388571	628549	487978	511151	2.14707e+06	1.63917e+06	1.50941e+06	1.69285e+06
Q9BUF5	8	2.07147	1	0.304692	6.79855	573.48	2.34211e-05	5.40633e-05	3.50424	Day 42	Day 14	Tubulin beta-6 chain OS=Homo sapiens GN=TUBB6 PE=1 SV=1	538216	449220	531047	543845	380434	424232	747315	516858	159723	179947	246557	224694	241434	246045	178147	272957	654927	421657	1.16025e+06	604825	278878	231098	251772	233918	249426	333341	709947	366387	101455	130708	183990	148607	182122	246045	149113	297204	853416
P22626	8	2.07147	7	2.13285	0.971221	606.44	2.75162e-05	6.20067e-05	3.99078	Day 42	Day 14	Heterogeneous nuclear ribonucleoproteins A2/B1 OS=Homo sapiens GN=HNRNPA2B1 PE=1 SV=2	1.03122e+06	1.01376e+06	892107	852423	672957	746214	960594	811304	454664	446777	477113	420727	396881	586458	520815	540004	1.82029e+06	800036	2.81339e+06	1.74682e+06	534330	521521	422953	366643	441215	586339	912561	575113	288800	324526	356041	278257	299382	586458	435933	587972	2.37197e+06
P62937;Q9Y536	8	2.07147	8	2.43754	0.849819	458.75	3.31304e-05	7.27902e-05	3.95773	Day 42	Day 14	Peptidyl-prolyl cis-trans isomerase A OS=Homo sapiens GN=PPIA PE=1 SV=2	1.57676e+06	1.2393e+06	1.86461e+06	3.08308e+06	2.57633e+06	2.13245e+06	2.86415e+06	4.13584e+06	675261	731705	1.11737e+06	693375	1.17447e+06	1.49363e+06	1.60209e+06	1.76712e+06	2.41113e+06	2.61019e+06	4.55865e+06	3.15489e+06	817001	637551	884020	1.32609e+06	1.68913e+06	1.67558e+06	2.72093e+06	2.93179e+06	428922	531490	833828	458579	885948	1.49363e+06	1.34098e+06	1.92409e+06	3.14188e+06
P39656	8	2.07147	8	2.43754	0.849819	419.81	5.98917e-05	0.000121926	6.21965	Day 42	Day 1	Dolichyl-diphosphooligosaccharide--protein glycosyltransferase 48 kDa subunit OS=Homo sapiens GN=DDOST PE=1 SV=4	214439	180553	192431	90801.6	1.10882e+06	716328	1.25619e+06	944459	386668	513030	948424	548471	344244	500392	488216	782450	845521	500478	1.88812e+06	984202	111112	92884.1	91232.7	39055.5	726980	562856	1.19338e+06	669503	245609	372651	707751	362744	259676	500392	408647	851953	1.10177e+06
P63000;P17081;P60763;P84095	7	1.81253	6	1.82815	0.991455	401.03	4.8217e-13	6.09677e-11	30.1483	Day 42	Day 1	Ras-related C3 botulinum toxin substrate 1 OS=Homo sapiens GN=RAC1 PE=1 SV=1	52450.1	57334	52357.5	86796.2	475554	665849	740314	564661	481661	511629	621639	490288	802075	829064	890736	1.01726e+06	1.95926e+06	1.56686e+06	1.65988e+06	2.31906e+06	27177.1	29495	24823	37332.7	311790	523192	703297	400274	305948	371633	463892	324263	605035	829064	745564	1.10762e+06	2.55306e+06
P05026	7	1.81253	7	2.13285	0.849819	457.95	5.68079e-12	4.57995e-10	8.28263	Day 42	Day 1	Sodium/potassium-transporting ATPase subunit beta-1 OS=Homo sapiens GN=ATP1B1 PE=1 SV=1	457818	362106	387090	358407	2.10625e+06	2.04585e+06	1.96728e+06	2.43548e+06	2.70786e+06	2.6811e+06	2.61256e+06	2.36586e+06	2.03272e+06	2.25338e+06	2.82236e+06	2.90865e+06	3.72834e+06	2.45064e+06	3.73048e+06	3.05636e+06	237220	186283	183522	154157	1.38093e+06	1.60753e+06	1.86891e+06	1.72645e+06	1.72001e+06	1.94748e+06	1.9496e+06	1.56471e+06	1.53335e+06	2.25338e+06	2.36237e+06	3.16702e+06	4.85829e+06
Q14512	7	1.81253	7	2.13285	0.849819	751.82	5.23088e-11	1.51556e-09	14.9915	Day 7	Day 1	Fibroblast growth factor-binding protein 1 OS=Homo sapiens GN=FGFBP1 PE=1 SV=1	2.29868e+06	2.02495e+06	2.23586e+06	2.59812e+06	3.75656e+07	2.56129e+07	3.19956e+07	4.21126e+07	1.01478e+07	1.22858e+07	1.50688e+07	8.84957e+06	9.45727e+06	8.07853e+06	1.01949e+07	1.34247e+07	1.02627e+07	1.27038e+07	1.16558e+07	1.19864e+07	1.19107e+06	1.04172e+06	1.06003e+06	1.1175e+06	2.46293e+07	2.01254e+07	3.03957e+07	2.98525e+07	6.44583e+06	8.92405e+06	1.12449e+07	5.85286e+06	7.13396e+06	8.07853e+06	8.53336e+06	1.46172e+07	1.3373e+07
P43007;P43003	7	1.81253	7	2.13285	0.849819	395.24	1.52936e-10	3.16438e-09	31.1826	Day 42	Day 1	Neutral amino acid transporter A OS=Homo sapiens GN=SLC1A4 PE=1 SV=1	73047	78350.4	68527.1	69154.1	463462	502837	851247	728721	491187	736393	648269	466270	629754	1.2327e+06	1.45703e+06	1.60119e+06	1.99449e+06	1.90806e+06	2.70694e+06	2.40473e+06	37849.5	40306.8	32489.1	29744.5	303863	395105	808682	516572	311999	534896	483764	308379	475046	1.2327e+06	1.21956e+06	1.74343e+06	2.59896e+06
P00352	7	1.81253	5	1.52346	1.18975	352.66	1.85607e-10	3.64946e-09	8.02771	Day 42	Day 1	Retinal dehydrogenase 1 OS=Homo sapiens GN=ALDH1A1 PE=1 SV=2	208320	177481	271805	159270	1.18968e+06	755517	1.39004e+06	1.10196e+06	337902	349396	499111	342013	1.44637e+06	1.39098e+06	1.25583e+06	1.28015e+06	1.42599e+06	1.61722e+06	1.64368e+06	1.87076e+06	107942	91303.7	128864	68505.1	779997	593649	1.32054e+06	781153	214634	253791	372457	226198	1.09105e+06	1.39098e+06	1.05116e+06	1.39387e+06	1.85816e+06
P06756	7	1.81253	6	1.82815	0.991455	362.93	1.89208e-10	3.64946e-09	9.1115	Day 42	Day 1	Integrin alpha-V OS=Homo sapiens GN=ITGAV PE=1 SV=2	69639.4	96348.5	78154.7	75982.8	606883	692705	858949	666970	388668	420102	579364	357663	225629	223387	266316	318697	669935	526416	957612	762861	36083.8	49565.8	37053.6	32681.6	397895	544294	815999	472798	246879	305150	432345	236548	170200	223387	222912	347006	872972
O15230	7	1.81253	7	2.13285	0.849819	335.6	8.80222e-10	1.25212e-08	12.782	Day 14	Day 1	Laminin subunit alpha-5 OS=Homo sapiens GN=LAMA5 PE=1 SV=8	137465	135048	277244	151639	1.13783e+06	934049	1.09085e+06	1.49481e+06	1.68621e+06	2.59614e+06	2.79493e+06	1.88795e+06	1.06737e+06	1.01886e+06	1.24241e+06	1.41164e+06	892002	925214	1.05835e+06	1.09758e+06	71227.8	69474.2	131443	65222.7	746005	733930	1.0363e+06	1.05964e+06	1.07107e+06	1.88576e+06	2.08569e+06	1.24864e+06	805154	1.01886e+06	1.03992e+06	1.53703e+06	1.16234e+06
O95084	7	1.81253	7	2.13285	0.849819	364.52	1.20814e-09	1.52762e-08	169.285	Day 42	Day 1	Serine protease 23 OS=Homo sapiens GN=PRSS23 PE=1 SV=1	19836	15445.6	16009.5	15441.3	1.88894e+06	1.8516e+06	2.44914e+06	3.2292e+06	236697	420488	1.0409e+06	327704	386304	1.40407e+06	1.9813e+06	1.79995e+06	1.60753e+06	2.8775e+06	3.86694e+06	2.94482e+06	10278	7945.89	7590.18	6641.59	1.23846e+06	1.45489e+06	2.32668e+06	2.2891e+06	150348	305431	776758	216734	291404	1.40407e+06	1.65839e+06	1.95984e+06	2.09473e+06
P61225;P10114	7	1.81253	7	2.13285	0.849819	366.21	7.34741e-09	6.85357e-08	30.4982	Day 7	Day 1	Ras-related protein Rap-2b OS=Homo sapiens GN=RAP2B PE=1 SV=1	40824.6	27856.8	38874	30930.7	862415	1.08135e+06	1.18078e+06	1.09904e+06	252195	382810	646562	240401	336228	1.05597e+06	1.06655e+06	993299	619495	797206	1.48402e+06	1.09624e+06	21153.3	14330.7	18430.4	13303.9	565430	849669	1.12174e+06	779079	160193	278063	482490	158995	253629	1.05597e+06	892723	1.08153e+06	807246
P62841	7	1.81253	7	2.13285	0.849819	475.62	2.00806e-08	1.63227e-07	22.9972	Day 7	Day 1	40S ribosomal protein S15 OS=Homo sapiens GN=RPS15 PE=1 SV=2	309146	238187	268539	241795	5.09935e+06	4.28562e+06	6.06754e+06	8.8709e+06	1.40012e+06	2.97595e+06	4.43878e+06	2.16969e+06	1.58639e+06	2.76767e+06	3.28896e+06	3.88487e+06	1.93649e+06	2.39251e+06	3.05547e+06	3.35778e+06	160185	122534	127316	104001	3.34331e+06	3.36743e+06	5.76415e+06	6.28836e+06	889348	2.16165e+06	3.31239e+06	1.43497e+06	1.19667e+06	2.76767e+06	2.75293e+06	4.22995e+06	2.52338e+06
P54709	7	1.81253	7	2.13285	0.849819	537.48	4.00899e-08	2.94337e-07	31.1361	Day 42	Day 1	Sodium/potassium-transporting ATPase subunit beta-3 OS=Homo sapiens GN=ATP1B3 PE=1 SV=1	260929	66856	149044	229537	1.67691e+06	2.48013e+06	3.80074e+06	2.76676e+06	1.28474e+06	1.94844e+06	2.87103e+06	1.62412e+06	1.48588e+06	3.82911e+06	3.8906e+06	3.77073e+06	4.99927e+06	4.55798e+06	6.09813e+06	6.33815e+06	135201	34393.6	70662.5	98728.3	1.09944e+06	1.94877e+06	3.6107e+06	1.96129e+06	816061	1.41529e+06	2.14248e+06	1.07415e+06	1.12085e+06	3.82911e+06	3.25651e+06	4.10567e+06	6.5144e+06
P39019	7	1.81253	7	2.13285	0.849819	320.43	1.04642e-07	6.50727e-07	13.1804	Day 7	Day 1	40S ribosomal protein S19 OS=Homo sapiens GN=RPS19 PE=1 SV=2	238510	241728	340975	402415	3.28807e+06	2.32732e+06	3.88824e+06	6.62432e+06	2.04463e+06	3.92122e+06	3.69709e+06	2.7478e+06	1.4686e+06	1.25471e+06	1.49922e+06	2.68752e+06	1.36409e+06	1.37451e+06	1.93531e+06	2.15731e+06	123584	124355	161658	173087	2.15577e+06	1.8287e+06	3.69382e+06	4.69582e+06	1.29874e+06	2.84826e+06	2.75891e+06	1.81732e+06	1.10782e+06	1.25471e+06	1.25488e+06	2.92625e+06	1.7775e+06
P27635;Q96L21	7	1.81253	7	2.13285	0.849819	360.16	1.7772e-07	1.01631e-06	30.8065	Day 42	Day 1	60S ribosomal protein L10 OS=Homo sapiens GN=RPL10 PE=1 SV=4	65855.5	44432.1	43479.3	42883	317987	435374	874789	298569	121091	109284	243928	168587	233865	582873	284170	328837	953904	804078	2.67948e+06	1.62064e+06	34123.2	22857.8	20613.8	18444.8	208484	342096	831047	211648	76916.6	79381.1	182029	111499	176413	582873	237856	358047	1.243e+06
P16152;O75828	7	1.81253	6	1.82815	0.991455	509.74	3.46828e-07	1.78593e-06	4.61477	Day 42	Day 14	Carbonyl reductase [NADPH] 1 OS=Homo sapiens GN=CBR1 PE=1 SV=3	300194	251124	260976	180064	317855	343110	527047	583724	247637	234205	322105	149237	668162	615717	666585	778338	871831	1.06539e+06	1.25736e+06	1.20414e+06	155546	129189	123730	77449.2	208397	269599	500694	413787	157298	170120	240368	98701	504019	615717	557945	847476	1.13606e+06
P17987	7	1.81253	7	2.13285	0.849819	351.64	3.69295e-07	1.87615e-06	4.10839	Day 42	Day 1	T-complex protein 1 subunit alpha OS=Homo sapiens GN=TCP1 PE=1 SV=1	324710	208826	260621	219827	285309	453220	520759	437760	222328	215633	365366	234639	617337	764862	635286	754230	730354	1.00525e+06	1.31031e+06	1.11993e+06	168249	107429	123562	94551.8	187059	356118	494720	310317	141222	156630	272650	155184	465680	764862	531747	821226	951704
Q76M96	7	1.81253	7	2.13285	0.849819	352.09	5.22352e-07	2.46654e-06	25.6165	Day 7	Day 1	Coiled-coil domain-containing protein 80 OS=Homo sapiens GN=CCDC80 PE=1 SV=1	277064	32101.8	38964.7	27747.1	2.18426e+06	2.0225e+06	2.24846e+06	3.17344e+06	850820	1.15998e+06	1.7399e+06	1.02474e+06	403895	349902	318171	493370	413202	423217	378287	393114	143561	16514.5	18473.4	11934.6	1.43208e+06	1.58918e+06	2.13604e+06	2.24957e+06	540435	842576	1.29838e+06	677734	304673	349902	266316	537195	538432
P62899	7	1.81253	6	1.82815	0.991455	369.21	1.096e-06	4.45447e-06	6.70141	Day 7	Day 1	60S ribosomal protein L31 OS=Homo sapiens GN=RPL31 PE=1 SV=1	3.4025e+06	2.68018e+06	2.83258e+06	3.50302e+06	2.19575e+07	1.08267e+07	1.61194e+07	3.43164e+07	1.44734e+07	1.60859e+07	2.061e+07	1.55097e+07	7.27698e+06	7.35738e+06	9.78948e+06	1.2581e+07	4.80048e+06	6.15832e+06	8.53398e+06	7.0659e+06	1.76301e+06	1.3788e+06	1.34294e+06	1.50671e+06	1.43961e+07	8.50707e+06	1.53133e+07	2.4326e+07	9.1934e+06	1.16844e+07	1.538e+07	1.02577e+07	5.4893e+06	7.35738e+06	8.19399e+06	1.36985e+07	6.25537e+06
P31930	7	1.81253	7	2.13285	0.849819	416.02	1.92736e-06	7.05251e-06	6.24855	Day 42	Day 1	Cytochrome b-c1 complex subunit 1, mitochondrial OS=Homo sapiens GN=UQCRC1 PE=1 SV=3	93983.9	126853	124888	129840	201899	211774	379933	136450	194212	168596	250429	293693	271976	440349	266182	411293	688984	608713	951072	722826	48698	65258.5	59210.2	55846.8	132372	166402	360935	96726.3	123362	122464	186880	194241	205161	440349	222800	447827	897795
P50990	7	1.81253	7	2.13285	0.849819	455.9	2.05493e-06	7.44749e-06	2.32768	Day 42	Day 14	T-complex protein 1 subunit theta OS=Homo sapiens GN=CCT8 PE=1 SV=4	631754	586655	639187	625615	514794	610439	795026	525347	560592	444465	529216	397477	884647	882601	788391	1.11824e+06	998742	1.08437e+06	1.19814e+06	1.21523e+06	327344	301800	303042	269089	337517	479653	755272	372405	356084	322847	394921	262881	667322	882601	659899	1.21757e+06	1.30143e+06
P62280	7	1.81253	6	1.82815	0.991455	498.84	2.06489e-06	7.45982e-06	6.00653	Day 42	Day 1	40S ribosomal protein S11 OS=Homo sapiens GN=RPS11 PE=1 SV=3	233602	182441	139677	195161	490248	817173	828687	485991	316882	247418	419792	428033	502038	502826	372635	537878	1.21994e+06	698303	1.6206e+06	971352	121041	93855.6	66221.6	83942.7	321424	642095	787250	344507	201281	179718	313266	283089	378706	502826	311903	585656	1.58967e+06
P48643	7	1.81253	7	2.13285	0.849819	331.75	3.61856e-06	1.15173e-05	4.19715	Day 42	Day 1	T-complex protein 1 subunit epsilon OS=Homo sapiens GN=CCT5 PE=1 SV=1	310807	363126	309812	274975	717614	750257	1.02115e+06	778890	463103	556612	778649	505277	802946	1.30853e+06	1.04746e+06	1.09473e+06	753636	1.22482e+06	1.81979e+06	1.48479e+06	161045	186807	146884	118272	470493	589515	970092	552135	294160	404307	581058	334176	605691	1.30853e+06	876748	1.19197e+06	982042
P26641	7	1.81253	7	2.13285	0.849819	484.95	5.10044e-06	1.53553e-05	3.03617	Day 42	Day 14	Elongation factor 1-gamma OS=Homo sapiens GN=EEF1G PE=1 SV=3	707306	439396	476286	474556	1.09428e+06	783037	1.11093e+06	940143	350825	460832	748488	486890	1.54164e+06	1.36505e+06	1.15589e+06	1.64839e+06	1.04682e+06	1.43997e+06	1.99238e+06	1.73598e+06	366492	226044	225810	204116	717452	615272	1.05538e+06	666443	222842	334735	558551	322016	1.16292e+06	1.36505e+06	967504	1.79481e+06	1.36408e+06
P36957	7	1.81253	7	2.13285	0.849819	540.47	7.12853e-06	2.00787e-05	3.21977	Day 42	Day 14	Dihydrolipoyllysine-residue succinyltransferase component of 2-oxoglutarate dehydrogenase complex, mitochondrial OS=Homo sapiens GN=DLST PE=1 SV=4	605663	465488	504584	688382	514149	643167	852040	701300	509458	607991	628657	493086	829693	1.33135e+06	1.12652e+06	1.24546e+06	1.20352e+06	1.46175e+06	2.59854e+06	1.94589e+06	313825	239467	239226	296086	337095	505369	809436	497134	323605	441628	469129	326113	625868	1.33135e+06	942916	1.35609e+06	1.56827e+06
P35625	7	1.81253	6	1.82815	0.991455	324.58	1.00798e-05	2.63698e-05	8.35151	Day 42	Day 1	Metalloproteinase inhibitor 3 OS=Homo sapiens GN=TIMP3 PE=1 SV=2	30444.5	125481	127182	180443	1.06133e+06	707547	918911	1.10904e+06	404592	547336	698077	386136	394622	747255	689478	707744	771452	660273	1.25267e+06	1.18695e+06	15774.9	64552.9	60297.6	77611.9	695844	555956	872963	786172	256994	397570	520933	255380	297678	747255	577107	770612	1.00526e+06
P30044	7	1.81253	7	2.13285	0.849819	378.39	1.61281e-05	3.91339e-05	25.5427	Day 42	Day 1	Peroxiredoxin-5, mitochondrial OS=Homo sapiens GN=PRDX5 PE=1 SV=4	99500	79111.3	64778.8	80853.3	561424	500829	937890	426939	114447	113479	240047	459679	259246	1.27268e+06	672521	604315	760147	1.09683e+06	3.51742e+06	2.90765e+06	51556.1	40698.2	30712	34776.5	368090	393527	890993	302646	72696.3	82428.3	179133	304019	195559	1.27268e+06	562914	657995	990526
P09622	7	1.81253	7	2.13285	0.849819	441.85	1.90674e-05	4.549e-05	9.74408	Day 42	Day 1	Dihydrolipoyl dehydrogenase, mitochondrial OS=Homo sapiens GN=DLD PE=1 SV=2	123673	119867	124859	89211.6	244121	304148	611974	260315	225674	155023	281012	273202	221840	652311	427898	505958	582309	766425	1.88072e+06	1.22953e+06	64081.2	61664.5	59196.1	38371.6	160055	238985	581374	184531	143347	112604	209702	180688	167342	652311	358159	550901	758790
P08708	7	1.81253	7	2.13285	0.849819	538.69	2.16959e-05	5.05942e-05	36.8929	Day 7	Day 1	40S ribosomal protein S17 OS=Homo sapiens GN=RPS17 PE=1 SV=2	155509	274794	327263	258620	8.87175e+06	6.42841e+06	9.15283e+06	1.30371e+07	802992	1.62297e+06	4.66782e+06	1.69739e+06	882750	5.05533e+06	4.83468e+06	5.95604e+06	1.13014e+06	3.63821e+06	7.31662e+06	5.46172e+06	80577.4	141366	155157	111237	5.81664e+06	5.05113e+06	8.69516e+06	9.24168e+06	510055	1.17888e+06	3.48331e+06	1.12261e+06	665891	5.05533e+06	4.04672e+06	6.4851e+06	1.47265e+06
P49368	7	1.81253	7	2.13285	0.849819	309.57	2.55791e-05	5.82181e-05	8.59376	Day 42	Day 14	T-complex protein 1 subunit gamma OS=Homo sapiens GN=CCT3 PE=1 SV=4	115639	157198	132718	83796.2	119143	166199	308117	171733	48039.2	39073.2	108203	81073.6	167843	467027	372069	187452	344861	530903	828427	671030	59918.6	80869.4	62922.4	36042.3	78114.6	130591	292710	121737	30514.2	28381.7	80745.3	53619.9	126610	467027	311429	204103	449379
P07195;P07864	7	1.81253	5	1.52346	1.18975	465.19	2.88523e-05	6.42542e-05	2.34661	Day 42	Day 14	L-lactate dehydrogenase B chain OS=Homo sapiens GN=LDHB PE=1 SV=2	646607	500714	342340	684758	592949	686918	822365	699155	456935	447789	510520	415738	941169	885247	791953	930443	999236	905363	1.31525e+06	1.07675e+06	335041	257589	162305	294527	388759	539747	781245	495613	290242	325261	380970	274958	709959	885247	662881	1.01309e+06	1.30208e+06
Q9Y639	6	1.5536	6	1.82815	0.849819	401.68	1.22125e-13	2.76903e-11	18.9996	Day 42	Day 1	Neuroplastin OS=Homo sapiens GN=NPTN PE=1 SV=2	69034.2	62064	54468.9	52445.9	594066	645661	626771	742826	788533	669337	624937	630181	694969	845882	1.10755e+06	956188	1.1537e+06	944833	1.42891e+06	994715	35770.2	31928.4	25824	22558	389491	507329	595431	526570	500871	486188	466352	416784	524241	845882	927042	1.04112e+06	1.50336e+06
Q01650;Q92536	6	1.5536	6	1.82815	0.849819	663	2.21431e-11	9.33289e-10	13.159	Day 42	Day 1	Large neutral amino acids transporter small subunit 1 OS=Homo sapiens GN=SLC7A5 PE=1 SV=2	1.91108e+06	1.27958e+06	1.05619e+06	1.39815e+06	1.48702e+07	1.42599e+07	1.04072e+07	1.38944e+07	1.37328e+07	1.39672e+07	1.54049e+07	1.20846e+07	9.49619e+06	1.22959e+07	1.58543e+07	1.44886e+07	2.16904e+07	1.57173e+07	2.07626e+07	1.61126e+07	990231	658273	500747	601370	9.74945e+06	1.12047e+07	9.88678e+06	9.84942e+06	8.72298e+06	1.01454e+07	1.14957e+07	7.99239e+06	7.16333e+06	1.22959e+07	1.32704e+07	1.57755e+07	2.82641e+07
P13726	6	1.5536	5	1.52346	1.01978	329.14	2.09045e-10	3.89988e-09	180.023	Day 7	Day 1	Tissue factor OS=Homo sapiens GN=F3 PE=1 SV=1	16740.5	16036.8	26049.3	17081.1	4.37295e+06	2.53482e+06	3.88836e+06	2.86901e+06	128103	178044	164163	86912.6	87635.5	254952	237698	212442	1.01182e+06	1.62134e+06	4.63976e+06	4.00702e+06	8674.13	8250	12350.1	7346.93	2.86706e+06	1.99174e+06	3.69393e+06	2.03377e+06	81370.2	129326	122505	57481.6	66106.7	254952	198958	231313	1.31847e+06
Q9GZT5	6	1.5536	6	1.82815	0.849819	268.73	1.24229e-09	1.53666e-08	8.81292	Day 42	Day 1	Protein Wnt-10a OS=Homo sapiens GN=WNT10A PE=1 SV=1	165351	122771	104147	160542	277168	309470	408667	241401	217404	274021	405991	287402	521007	700342	696049	766714	1.28337e+06	1.20824e+06	1.23623e+06	1.14404e+06	85677.1	63158.4	49376.7	69052.1	181721	243166	388232	171123	138094	199042	302966	190080	393014	700342	582607	834820	1.67232e+06
Q9UHG3	6	1.5536	6	1.82815	0.849819	331.61	4.20048e-09	4.28452e-08	25.7613	Day 42	Day 1	Prenylcysteine oxidase 1 OS=Homo sapiens GN=PCYOX1 PE=1 SV=3	27466.3	46541.1	54568.3	67355.5	296084	343663	619524	316958	375366	570089	1.063e+06	594642	735264	861856	662701	926490	1.1096e+06	982482	1.78092e+06	1.17444e+06	14231.7	23942.7	25871.1	28970.9	194123	270033	588546	224684	238430	414096	793251	393280	554636	861856	554694	1.00879e+06	1.44589e+06
Q08431	6	1.5536	6	1.82815	0.849819	269.76	7.59231e-09	7.02443e-08	8.30957	Day 7	Day 1	Lactadherin OS=Homo sapiens GN=MFGE8 PE=1 SV=2	339552	159686	164446	201070	1.52676e+06	1.5557e+06	1.67689e+06	2.42637e+06	1.04844e+06	1.37306e+06	1.38307e+06	991406	1.08358e+06	977856	939808	1.31884e+06	1.18216e+06	1.47036e+06	1.25079e+06	1.8366e+06	175940	82149.5	77964.6	86483.9	1.001e+06	1.22239e+06	1.59305e+06	1.72e+06	665964	997350	1.0321e+06	655688	817387	977856	786638	1.43599e+06	1.54043e+06
Q9NQC3	6	1.5536	6	1.82815	0.849819	422.36	1.3017e-07	7.67531e-07	48.443	Day 42	Day 1	Reticulon-4 OS=Homo sapiens GN=RTN4 PE=1 SV=2	313831	226559	235502	148602	2.28646e+06	3.58346e+06	6.27111e+06	2.48957e+06	1.83491e+06	1.89733e+06	3.58749e+06	2.84466e+06	805920	3.09827e+06	2.71773e+06	2.57713e+06	9.01381e+06	5.63132e+06	1.8417e+07	1.17232e+07	162612	116552	111653	63916.4	1.49909e+06	2.81571e+06	5.95753e+06	1.76479e+06	1.16552e+06	1.37817e+06	2.67712e+06	1.88138e+06	607935	3.09827e+06	2.2748e+06	2.80606e+06	1.17456e+07
Q9BVK6	6	1.5536	2	0.609385	2.54946	406.41	2.14349e-07	1.1899e-06	107.212	Day 42	Day 1	Transmembrane emp24 domain-containing protein 9 OS=Homo sapiens GN=TMED9 PE=1 SV=2	554.571	1924.87	2660.84	1776.35	118889	64761.4	272791	91766.1	12470.7	36422.1	111284	76546.1	43667.9	65872.3	87992.2	58326.8	116669	114021	266346	244509	287.352	990.234	1261.52	764.041	77947.6	50886.4	259151	65050.7	7921.29	26456	83044.2	50625.5	32940.3	65872.3	73651.2	63507.8	152028
P62906	6	1.5536	6	1.82815	0.849819	293.22	2.30403e-07	1.26057e-06	6.55375	Day 42	Day 1	60S ribosomal protein L10a OS=Homo sapiens GN=RPL10A PE=1 SV=2	249741	185636	168837	121656	475734	589871	953167	767157	399225	521897	727889	553866	673672	679616	542163	778207	1.06038e+06	1.00746e+06	1.40621e+06	1.28312e+06	129404	95499.1	80046.4	52326.6	311908	463492	905506	543818	253586	379092	543179	366312	508175	679616	453801	847333	1.38175e+06
P62244	6	1.5536	6	1.82815	0.849819	279.34	2.62086e-07	1.41353e-06	4.67574	Day 42	Day 1	40S ribosomal protein S15a OS=Homo sapiens GN=RPS15A PE=1 SV=2	203660	167447	209344	234196	573199	485427	746299	438028	220956	211749	328742	281333	394389	494341	343269	504825	1.04931e+06	697164	806125	1.25648e+06	105527	86142.1	99251.3	100732	375810	381425	708982	310507	140350	153809	245320	186066	297502	494341	287323	549668	1.36733e+06
P61026	6	1.5536	2	0.609385	2.54946	405.35	3.20881e-07	1.67506e-06	3.55522	Day 42	Day 1	Ras-related protein Rab-10 OS=Homo sapiens GN=RAB10 PE=1 SV=1	150041	101197	106544	76767.4	241385	214636	251618	199025	440553	284555	325187	344308	374431	364912	361926	413830	430584	295443	496743	322147	77744.2	52060	50512.9	33019.1	158261	168651	239037	141084	279837	206693	242667	227716	282447	364912	302939	450590	561082
P61769	6	1.5536	6	1.82815	0.849819	394.98	5.52331e-07	2.57603e-06	28.5523	Day 42	Day 1	Beta-2-microglobulin OS=Homo sapiens GN=B2M PE=1 SV=1	244630	200812	157112	214737	1.99341e+06	1.34191e+06	2.20646e+06	1.63618e+06	1.29823e+06	1.36253e+06	1.31999e+06	860642	682610	1.35451e+06	1.22836e+06	1.4841e+06	2.63714e+06	2.33113e+06	1.24342e+07	5.933e+06	126755	103306	74487.5	92362.3	1.30695e+06	1.05441e+06	2.09613e+06	1.15985e+06	824629	989702	985026	569205	514918	1.35451e+06	1.02816e+06	1.61593e+06	3.43638e+06
P50148;P19086	6	1.5536	5	1.52346	1.01978	301.28	5.62811e-07	2.60357e-06	12.9968	Day 42	Day 1	Guanine nucleotide-binding protein G(q) subunit alpha OS=Homo sapiens GN=GNAQ PE=1 SV=4	34343	51701.3	65838.2	57994.8	153606	300360	356698	236344	143264	143348	218937	140044	197541	322952	306030	470801	475764	414830	1.10758e+06	729559	17794.9	26597.4	31214.2	24944.7	100710	236008	338862	167538	91000.2	104124	163379	92621.1	149013	322952	256153	512622	619955
P61513;A6NKH3	6	1.5536	6	1.82815	0.849819	375.58	7.89217e-07	3.402e-06	6.71633	Day 14	Day 1	60S ribosomal protein L37a OS=Homo sapiens GN=RPL37A PE=1 SV=2	1.16776e+06	1.0806e+06	724723	1.48604e+06	6.25e+06	3.22434e+06	4.20111e+06	8.22279e+06	6.68848e+06	7.25901e+06	8.71975e+06	7.28171e+06	4.9354e+06	3.27907e+06	4.54673e+06	6.52056e+06	3.74895e+06	2.99749e+06	2.63785e+06	3.82502e+06	605078	555904	343595	639176	4.09772e+06	2.53353e+06	3.99104e+06	5.82893e+06	4.24848e+06	5.27274e+06	6.50702e+06	4.81593e+06	3.72295e+06	3.27907e+06	3.8057e+06	7.09976e+06	4.88515e+06
P32969	6	1.5536	5	1.52346	1.01978	381.19	8.53413e-07	3.61035e-06	6.80893	Day 7	Day 1	60S ribosomal protein L9 OS=Homo sapiens GN=RPL9 PE=1 SV=1	319355	222600	196016	414529	1.77772e+06	1.84148e+06	1.98769e+06	2.24039e+06	486264	277322	526866	511459	461650	770777	798240	868081	611505	706600	1.16221e+06	980870	165474	114515	92932.2	178297	1.16554e+06	1.44695e+06	1.8883e+06	1.58816e+06	308872	201439	393168	338265	348239	770777	668143	945190	796834
O75054	6	1.5536	5	1.52346	1.01978	279.19	9.00082e-07	3.76578e-06	9.07614	Day 42	Day 1	Immunoglobulin superfamily member 3 OS=Homo sapiens GN=IGSF3 PE=2 SV=3	53661	61114.8	67358.3	34102	183939	273307	340189	427739	71827.4	81011.2	132696	104073	120300	271632	288601	249266	351872	395032	733500	482185	27804.6	31440	31934.9	14667.9	120597	214751	323179	303214	45624.3	58844.3	99023	68831.1	90746.6	271632	241565	271408	458514
P18031	6	1.5536	5	1.52346	1.01978	244.16	2.13187e-06	7.56782e-06	6.48715	Day 42	Day 1	Tyrosine-protein phosphatase non-receptor type 1 OS=Homo sapiens GN=PTPN1 PE=1 SV=1	114126	107908	108433	164221	280754	322286	430261	217167	249786	173542	315018	250983	270521	289612	252877	259150	922789	464731	1.17797e+06	643631	59134.8	55512.6	51408.7	70634.7	184072	253237	408747	153944	158663	126056	235079	165993	204064	289612	211663	282169	1.20246e+06
P61158;Q9P1U1	6	1.5536	6	1.82815	0.849819	264.37	4.74585e-06	1.45182e-05	4.47711	Day 42	Day 1	Actin-related protein 3 OS=Homo sapiens GN=ACTR3 PE=1 SV=3	243911	310952	212748	447510	929177	889364	1.1969e+06	970314	249554	210980	490982	281331	578835	1.19973e+06	1.24226e+06	964943	812275	1.37926e+06	1.72368e+06	1.52502e+06	126383	159967	100865	192483	609202	698819	1.13705e+06	687831	158515	153250	366390	186065	436636	1.19973e+06	1.03979e+06	1.05066e+06	1.05845e+06
O75390	6	1.5536	6	1.82815	0.849819	463.43	5.06795e-06	1.52979e-05	3.34387	Day 42	Day 14	Citrate synthase, mitochondrial OS=Homo sapiens GN=CS PE=1 SV=2	999186	823523	858404	1.12227e+06	990328	824024	1.61612e+06	1.16769e+06	720074	696828	828727	539063	1.68868e+06	1.6758e+06	1.53308e+06	2.0958e+06	1.81339e+06	1.85234e+06	2.99877e+06	2.64715e+06	517731	423655	406974	482710	649295	647478	1.53531e+06	827748	457387	506156	618429	356521	1.27383e+06	1.6758e+06	1.28322e+06	2.28197e+06	2.36297e+06
P62277	6	1.5536	6	1.82815	0.849819	393.56	5.51963e-06	1.63152e-05	4.15217	Day 14	Day 1	40S ribosomal protein S13 OS=Homo sapiens GN=RPS13 PE=1 SV=2	1.18021e+06	804795	657341	1.49862e+06	4.82479e+06	3.00403e+06	3.54674e+06	5.4706e+06	3.17063e+06	4.36042e+06	5.07645e+06	4.58646e+06	3.14246e+06	2.13365e+06	2.30656e+06	3.48559e+06	3.65081e+06	2.75552e+06	2.83923e+06	3.95495e+06	611528	414021	311649	644583	3.1633e+06	2.36042e+06	3.36939e+06	3.87797e+06	2.01396e+06	3.16729e+06	3.78825e+06	3.03336e+06	2.37047e+06	2.13365e+06	1.93063e+06	3.7952e+06	4.75727e+06
P69905;P02008	6	1.5536	6	1.82815	0.849819	465.49	5.72414e-06	1.68322e-05	3.2574	Day 7	Day 1	Hemoglobin subunit alpha OS=Homo sapiens GN=HBA1 PE=1 SV=2	1.27246e+07	7.73516e+06	8.18795e+06	1.00742e+07	3.14319e+07	2.21475e+07	3.56979e+07	3.68556e+07	9.57346e+06	1.1524e+07	1.24998e+07	8.72923e+06	1.56102e+07	1.78231e+07	1.48525e+07	2.05699e+07	1.27669e+07	1.79233e+07	1.67246e+07	2.33491e+07	6.59329e+06	3.9793e+06	3.88195e+06	4.33311e+06	2.06079e+07	1.74024e+07	3.39129e+07	2.6126e+07	6.08101e+06	8.37074e+06	9.32785e+06	5.77327e+06	1.17753e+07	1.78231e+07	1.24318e+07	2.2397e+07	1.66361e+07
O95202	6	1.5536	6	1.82815	0.849819	312.57	5.92338e-06	1.72896e-05	12.4995	Day 42	Day 1	LETM1 and EF-hand domain-containing protein 1, mitochondrial OS=Homo sapiens GN=LETM1 PE=1 SV=1	167043	69817.5	103125	37683.2	147560	222093	462947	142308	338847	272459	625366	496607	561299	641003	520672	845867	915645	896547	1.82347e+06	1.08502e+06	86553.8	35917.1	48892.3	16208.3	96745.5	174510	439799	100879	215234	197907	466673	328443	423408	641003	435813	921004	1.19315e+06
P62750	6	1.5536	6	1.82815	0.849819	348.03	5.92527e-06	1.72896e-05	5.64428	Day 14	Day 1	60S ribosomal protein L23a OS=Homo sapiens GN=RPL23A PE=1 SV=1	897023	1.08661e+06	926520	1.58219e+06	6.49313e+06	3.32408e+06	3.58756e+06	7.73341e+06	5.52151e+06	6.58053e+06	6.91008e+06	6.34393e+06	5.78718e+06	3.97275e+06	5.46398e+06	6.93237e+06	4.69749e+06	3.8175e+06	1.88929e+06	4.46618e+06	464794	558999	439268	680532	4.25713e+06	2.6119e+06	3.40817e+06	5.48202e+06	3.50723e+06	4.77992e+06	5.15657e+06	4.1957e+06	4.36548e+06	3.97275e+06	4.57347e+06	7.54816e+06	6.12116e+06
P49257	6	1.5536	6	1.82815	0.849819	298.43	6.86276e-06	1.95735e-05	4.95273	Day 42	Day 1	Protein ERGIC-53 OS=Homo sapiens GN=LMAN1 PE=1 SV=2	191095	122825	131556	121486	188586	166584	429419	258912	261796	270110	332595	340299	338460	486784	330300	434988	659969	488269	884075	775699	99016.3	63186.3	62371.6	52253.5	123643	130893	407947	183536	166291	196201	248196	225064	255313	486784	276468	473627	859987
Q969P0	6	1.5536	5	1.52346	1.01978	342.59	7.07806e-06	2.00787e-05	9.8765	Day 42	Day 1	Immunoglobulin superfamily member 8 OS=Homo sapiens GN=IGSF8 PE=1 SV=1	108868	24252.1	31568.8	65199.3	62292.2	89067.2	146722	142340	151626	335858	279004	191110	245031	219332	306060	395556	470729	501377	790715	507670	56410.1	12476.3	14967	28043.5	40841	69984.7	139385	100901	96311.6	243958	208204	126395	184836	219332	256179	430692	613393
Q8NBS9	6	1.5536	5	1.52346	1.01978	312.86	7.12376e-06	2.00787e-05	12.6092	Day 42	Day 1	Thioredoxin domain-containing protein 5 OS=Homo sapiens GN=TXNDC5 PE=1 SV=2	37125.2	38102.8	44238.9	29297.4	28968.2	76220.3	104573	41141.3	101845	51126.5	67333.4	46166.8	82738.1	189209	119153	149578	391460	224479	845032	414833	19236.5	19601.7	20973.9	12601.4	18992.6	59890.2	99344.1	29164	64691.5	37136.9	50246.8	30533.4	62412.4	189209	99733.3	162865	510100
Q9UJZ1	6	1.5536	6	1.82815	0.849819	333.35	8.28526e-06	2.2665e-05	4.92438	Day 42	Day 1	Stomatin-like protein 2, mitochondrial OS=Homo sapiens GN=STOML2 PE=1 SV=1	196670	153653	108558	212669	527270	411875	723261	453865	376247	390638	843994	531769	542086	643713	620391	925223	672460	719123	1.14118e+06	774208	101905	79045.7	51467.7	91473	345697	323631	687096	321733	238990	283749	629822	351698	408915	643713	519280	1.00741e+06	876263
P60953	6	1.5536	5	1.52346	1.01978	458.04	8.49284e-06	2.29025e-05	8.53628	Day 7	Day 1	Cell division control protein 42 homolog OS=Homo sapiens GN=CDC42 PE=1 SV=2	1.21785e+06	587540	574514	783448	5.61617e+06	7.63297e+06	6.24066e+06	7.51347e+06	1.46741e+06	1.823e+06	4.90433e+06	2.13823e+06	2.18073e+06	7.385e+06	7.09358e+06	7.78286e+06	4.30193e+06	4.87783e+06	6.28301e+06	4.47343e+06	631032	302256	272380	336976	3.68216e+06	5.99761e+06	5.92861e+06	5.32611e+06	932090	1.32418e+06	3.65981e+06	1.41417e+06	1.64501e+06	7.385e+06	5.93747e+06	8.4742e+06	5.60572e+06
P30041	6	1.5536	6	1.82815	0.849819	263.8	9.42489e-06	2.49431e-05	7.6967	Day 42	Day 1	Peroxiredoxin-6 OS=Homo sapiens GN=PRDX6 PE=1 SV=3	113892	99294.1	76426.9	138803	355176	285581	603024	497614	109126	177164	392129	273573	333812	484783	416280	454542	549415	706829	1.22762e+06	813530	59013.5	51081.1	36234.4	59701.9	232866	224396	572871	352746	69316.2	128687	292622	180933	251807	484783	348435	494918	715926
P12532	6	1.5536	6	1.82815	0.849819	295.85	1.11126e-05	2.86111e-05	16.7694	Day 42	Day 1	Creatine kinase U-type, mitochondrial OS=Homo sapiens GN=CKMT1A PE=1 SV=1	122018	47904.1	61947	67142.7	99928.3	153450	252393	172483	118231	101548	168311	145441	172431	447723	294688	231568	603837	489597	2.45423e+06	1.46657e+06	63223.8	24643.9	29369.4	28879.4	65516.6	120573	239773	122269	75099.6	73762	125600	96190.8	130071	447723	246660	252137	786843
P23526	6	1.5536	6	1.82815	0.849819	344.71	4.15547e-05	8.93937e-05	3.01709	Day 7	Day 1	Adenosylhomocysteinase OS=Homo sapiens GN=AHCY PE=1 SV=4	750465	583580	653801	727519	2.5953e+06	1.4356e+06	1.89101e+06	2.27059e+06	724764	1.36259e+06	1.15252e+06	827103	1.47918e+06	1.23434e+06	1.50338e+06	1.90344e+06	819010	1.10386e+06	1.06408e+06	1.30981e+06	388855	300219	309971	312920	1.70157e+06	1.12803e+06	1.79646e+06	1.60956e+06	460365	989748	860059	547023	1.1158e+06	1.23434e+06	1.25836e+06	2.07252e+06	1.06723e+06
P62316	6	1.5536	6	1.82815	0.849819	344.69	5.68868e-05	0.000117044	2.12146	Day 7	Day 28	Small nuclear ribonucleoprotein Sm D2 OS=Homo sapiens GN=SNRPD2 PE=1 SV=1	2.44372e+06	2.47072e+06	2.57779e+06	2.71245e+06	4.84471e+06	3.89029e+06	3.33034e+06	5.7853e+06	2.58002e+06	3.06818e+06	3.3453e+06	3.84574e+06	2.18691e+06	1.8562e+06	2.00271e+06	2.36852e+06	1.89397e+06	2.2288e+06	2.73752e+06	2.34329e+06	1.26622e+06	1.27105e+06	1.22214e+06	1.16668e+06	3.17637e+06	3.0568e+06	3.16381e+06	4.10106e+06	1.63881e+06	2.22864e+06	2.49639e+06	2.54347e+06	1.64966e+06	1.8562e+06	1.67631e+06	2.57891e+06	2.46798e+06
P31040	6	1.5536	6	1.82815	0.849819	505.86	6.18474e-05	0.000125459	22.1529	Day 42	Day 14	Succinate dehydrogenase [ubiquinone] flavoprotein subunit, mitochondrial OS=Homo sapiens GN=SDHA PE=1 SV=2	159023	89690.7	67802.5	148620	194920	242043	555772	154863	44996.2	25982.6	91385.8	23188.6	87345.8	619760	435087	396303	525552	608628	1.9147e+06	1.06166e+06	82398.2	46140.7	32145.5	63924.2	127797	190186	527982	109779	28581.3	18873	68195.7	15336.3	65888.2	619760	364177	431506	684832
P21741	5	1.29467	5	1.52346	0.849819	351.93	6.03684e-12	4.57995e-10	25.9905	Day 14	Day 1	Midkine OS=Homo sapiens GN=MDK PE=1 SV=1	110647	127910	165828	125311	2.82244e+06	1.67115e+06	3.32766e+06	3.85515e+06	3.15765e+06	3.93673e+06	3.76883e+06	2.90385e+06	601902	565240	840197	690905	535436	497701	686154	544641	57331.7	65802.4	78620	53898.5	1.85049e+06	1.31311e+06	3.16127e+06	2.73282e+06	2.00572e+06	2.85953e+06	2.81245e+06	1.92053e+06	454037	565240	703262	752277	697711
P10909	5	1.29467	5	1.52346	0.849819	322.19	7.54119e-12	5.36367e-10	13.3293	Day 14	Day 1	Clusterin OS=Homo sapiens GN=CLU PE=1 SV=1	341486	258289	216916	251927	2.60868e+06	2.26912e+06	2.55796e+06	3.1099e+06	2.6276e+06	4.32358e+06	4.6422e+06	2.65056e+06	3.25173e+06	3.0111e+06	3.44907e+06	3.93246e+06	2.8341e+06	3.46634e+06	3.16864e+06	3.45212e+06	176942	132875	102841	108359	1.71035e+06	1.78296e+06	2.43005e+06	2.20453e+06	1.66904e+06	3.14053e+06	3.46419e+06	1.75301e+06	2.4529e+06	3.0111e+06	2.88694e+06	4.28177e+06	3.69304e+06
P62158;P02585	5	1.29467	5	1.52346	0.849819	666.68	3.79285e-11	1.26503e-09	17.4792	Day 42	Day 1	Calmodulin OS=Homo sapiens GN=CALM1 PE=1 SV=2	738967	394729	522070	689631	4.07872e+06	4.36585e+06	5.94898e+06	4.67348e+06	2.68442e+06	2.89638e+06	3.6435e+06	2.78667e+06	3.94229e+06	5.28509e+06	6.08086e+06	6.71143e+06	1.00518e+07	8.60906e+06	1.20335e+07	1.03014e+07	382898	203065	247516	296624	2.67416e+06	3.43047e+06	5.65152e+06	3.31291e+06	1.70513e+06	2.10385e+06	2.71892e+06	1.84303e+06	2.97381e+06	5.28509e+06	5.08981e+06	7.3076e+06	1.30982e+07
P16422	5	1.29467	5	1.52346	0.849819	417.05	4.94693e-11	1.50506e-09	13.9297	Day 42	Day 1	Epithelial cell adhesion molecule OS=Homo sapiens GN=EPCAM PE=1 SV=2	261667	211325	192429	143359	1.40487e+06	1.96656e+06	1.99514e+06	2.36759e+06	2.70608e+06	2.78884e+06	2.92608e+06	2.32087e+06	1.9231e+06	2.23364e+06	2.99807e+06	3.97953e+06	2.60032e+06	2.67753e+06	2.99482e+06	2.99344e+06	135583	108715	91231.7	61661.4	921086	1.54523e+06	1.89537e+06	1.67832e+06	1.71889e+06	2.02573e+06	2.18356e+06	1.53496e+06	1.45066e+06	2.23364e+06	2.50945e+06	4.33303e+06	3.3884e+06
O43278	5	1.29467	5	1.52346	0.849819	268.47	1.41949e-10	3.09972e-09	12.9251	Day 42	Day 1	Kunitz-type protease inhibitor 1 OS=Homo sapiens GN=SPINT1 PE=1 SV=2	37307.4	23888.3	47213.7	43133.7	278676	240307	242617	305561	299715	292580	284519	315054	190488	250395	242954	273808	605891	343615	569344	439864	19330.9	12289.1	22384.3	18552.6	182710	188821	230485	216605	190377	212522	212319	208368	143692	250395	203357	298130	789519
P35442	5	1.29467	3	0.914077	1.41636	335.96	2.57525e-10	4.50866e-09	24.1025	Day 28	Day 1	Thrombospondin-2 OS=Homo sapiens GN=THBS2 PE=1 SV=2	9588.02	10330.6	19083.7	13334.8	89425.7	78477.7	133316	130906	136470	225237	211806	105579	329232	246167	359192	326864	197823	218111	175557	163644	4968.05	5314.48	9047.7	5735.54	58630.7	61664	126650	92795.9	86685	163606	158058	69827.2	248352	246167	300651	355899	257777
P29317;P54756;P54764;Q15375	5	1.29467	3	0.914077	1.41636	242.85	3.9141e-10	6.28075e-09	10.0797	Day 14	Day 1	Ephrin type-A receptor 2 OS=Homo sapiens GN=EPHA2 PE=1 SV=2	62351.8	34446.5	41376.9	38233.3	365803	380906	391552	400950	379047	447649	591359	360082	176229	285694	303113	372154	406593	375775	405813	453061	32307.7	17720.7	19617	16444.9	239833	299298	371974	284224	240768	325160	441295	238148	132936	285694	253712	405211	529820
O15427	5	1.29467	5	1.52346	0.849819	316.26	4.47768e-10	7.07722e-09	11.268	Day 42	Day 1	Monocarboxylate transporter 4 OS=Homo sapiens GN=SLC16A3 PE=1 SV=1	235760	164841	196870	203795	1.49616e+06	1.4979e+06	1.24762e+06	1.1128e+06	1.72114e+06	1.60747e+06	1.56773e+06	1.78666e+06	1.13062e+06	974033	1.21118e+06	1.25407e+06	2.53344e+06	1.30709e+06	3.25423e+06	1.93389e+06	122160	84801.4	93337.3	87656.2	980936	1.17697e+06	1.18523e+06	788834	1.09326e+06	1.16762e+06	1.1699e+06	1.18165e+06	852865	974033	1.01378e+06	1.36547e+06	3.30125e+06
Q03135;P56539	5	1.29467	5	1.52346	0.849819	420.81	5.57205e-10	8.45466e-09	9.21719	Day 42	Day 1	Caveolin-1 OS=Homo sapiens GN=CAV1 PE=1 SV=4	780110	821815	850123	1.10148e+06	3.19711e+06	2.91019e+06	4.19912e+06	3.93408e+06	3.49052e+06	4.13262e+06	4.97783e+06	4.09337e+06	1.71717e+06	2.24533e+06	2.60254e+06	2.65899e+06	7.59056e+06	6.02599e+06	9.99432e+06	9.14269e+06	404216	422777	403048	473769	2.09614e+06	2.28668e+06	3.98915e+06	2.78877e+06	2.21716e+06	3.00182e+06	3.71465e+06	2.70724e+06	1.29533e+06	2.24533e+06	2.17838e+06	2.89518e+06	9.89103e+06
P42766	5	1.29467	4	1.21877	1.06227	357.4	7.30613e-10	1.06595e-08	13.9823	Day 7	Day 1	60S ribosomal protein L35 OS=Homo sapiens GN=RPL35 PE=1 SV=2	169765	275505	224435	191228	3.13296e+06	2.43447e+06	2.35986e+06	4.11056e+06	1.56279e+06	2.74639e+06	3.24776e+06	2.4357e+06	1.57558e+06	2.10604e+06	3.05254e+06	2.56602e+06	2.51369e+06	2.20546e+06	2.46654e+06	3.285e+06	87964.2	141732	106406	82250.9	2.05408e+06	1.91288e+06	2.24186e+06	2.91387e+06	992675	1.9949e+06	2.42361e+06	1.6109e+06	1.18851e+06	2.10604e+06	2.55503e+06	2.79396e+06	3.27552e+06
P11166	5	1.29467	4	1.21877	1.06227	371.92	1.34216e-09	1.64234e-08	17.0472	Day 14	Day 1	Solute carrier family 2, facilitated glucose transporter member 1 OS=Homo sapiens GN=SLC2A1 PE=1 SV=2	343759	192774	238106	392885	1.48678e+06	1.23575e+06	1.32716e+06	1.17535e+06	4.76846e+06	5.16344e+06	5.26155e+06	4.70952e+06	595606	614525	471360	663981	2.04356e+06	1.03781e+06	3.01468e+06	1.8439e+06	178120	99170.9	112887	168987	974786	970991	1.2608e+06	833172	3.0289e+06	3.75058e+06	3.92638e+06	3.11475e+06	449288	614525	394537	722961	2.6629e+06
O95274	5	1.29467	5	1.52346	0.849819	269.6	1.45113e-08	1.23237e-07	5.66874	Day 42	Day 1	Ly6/PLAUR domain-containing protein 3 OS=Homo sapiens GN=LYPD3 PE=1 SV=2	175468	114382	80986.9	135783	429774	542235	481174	590977	373805	553295	533881	467704	516621	536512	643268	791784	737677	688650	688092	757475	90919.2	58842.8	38396.3	58402.7	281775	426062	457114	418928	237439	401898	398403	309326	389706	536512	538429	862117	961245
Q02878	5	1.29467	5	1.52346	0.849819	316.09	6.3071e-08	4.37036e-07	5.15437	Day 42	Day 1	60S ribosomal protein L6 OS=Homo sapiens GN=RPL6 PE=1 SV=3	506983	353260	378864	388301	1.95937e+06	2.07754e+06	1.75792e+06	1.84696e+06	800169	1.1483e+06	1.62167e+06	804268	1.33696e+06	1.87513e+06	1.57173e+06	1.67673e+06	1.56501e+06	2.71771e+06	2.1818e+06	1.92375e+06	262694	181732	179622	167016	1.28463e+06	1.63243e+06	1.67002e+06	1.30927e+06	508263	834092	1.21016e+06	531921	1.00852e+06	1.87513e+06	1.31557e+06	1.82567e+06	2.03931e+06
P18621	5	1.29467	5	1.52346	0.849819	218.86	6.33663e-08	4.37036e-07	9.90768	Day 7	Day 1	60S ribosomal protein L17 OS=Homo sapiens GN=RPL17 PE=1 SV=3	215422	139683	109379	135321	1.53961e+06	1.12141e+06	1.52229e+06	1.75937e+06	718290	848030	1.47689e+06	1.02838e+06	748404	833483	992682	1.5256e+06	1.2095e+06	915314	2.15276e+06	1.5501e+06	111621	71859	51857.2	58204.3	1.00942e+06	881150	1.44617e+06	1.24717e+06	456253	615985	1.10211e+06	680140	564548	833483	830895	1.66112e+06	1.57606e+06
P46781	5	1.29467	5	1.52346	0.849819	285.13	6.42492e-08	4.40455e-07	3.76907	Day 42	Day 1	40S ribosomal protein S9 OS=Homo sapiens GN=RPS9 PE=1 SV=3	301713	200975	252885	210183	568886	502012	731095	612803	449720	446617	562357	447369	613353	541988	471849	608349	845486	756914	1.11525e+06	922355	156333	103390	119894	90403.7	372982	394457	694539	434401	285659	324410	419653	295878	462675	541988	394947	662387	1.10173e+06
P31943;P52597;P55795	5	1.29467	5	1.52346	0.849819	382.64	1.97443e-07	1.10142e-06	12.4621	Day 42	Day 1	Heterogeneous nuclear ribonucleoprotein H OS=Homo sapiens GN=HNRNPH1 PE=1 SV=4	160377	131483	174637	240100	653533	992834	1.23511e+06	908725	353546	506857	1.03775e+06	543703	794653	1.24546e+06	1.16456e+06	1.47064e+06	1.76962e+06	1.56885e+06	3.28431e+06	2.18291e+06	83099.5	67640.3	82796.5	103271	428480	780120	1.17335e+06	644172	224570	368167	774410	359590	599436	1.24546e+06	974756	1.60127e+06	2.30594e+06
P51572	5	1.29467	5	1.52346	0.849819	426.93	2.34954e-07	1.27932e-06	6.04114	Day 42	Day 1	B-cell receptor-associated protein 31 OS=Homo sapiens GN=BCAP31 PE=1 SV=3	272921	131737	232380	223618	415291	382243	622802	484514	582051	651396	828996	619784	645065	719186	590791	860452	1.22765e+06	960412	1.76724e+06	1.24404e+06	141415	67770.9	110173	96182.4	272280	300348	591660	343460	369715	473156	618629	409908	486597	719186	494504	936884	1.59972e+06
P09651;Q32P51	5	1.29467	4	1.21877	1.06227	389.02	3.12849e-07	1.64825e-06	5.33566	Day 1	Day 14	Heterogeneous nuclear ribonucleoprotein A1 OS=Homo sapiens GN=HNRNPA1 PE=1 SV=5	1.83913e+06	1.67654e+06	1.56486e+06	1.49479e+06	627721	490265	603667	542437	434974	290912	233904	272546	303923	409577	370776	352160	919216	476842	1.32348e+06	771998	952951	862482	741910	642939	411556	385226	573482	384520	276293	211310	174549	180254	229260	409577	310347	383441	1.1978e+06
P49588	5	1.29467	5	1.52346	0.849819	225	4.31277e-07	2.12218e-06	14.7815	Day 42	Day 1	Alanine--tRNA ligase, cytoplasmic OS=Homo sapiens GN=AARS PE=1 SV=2	30097.8	15147.5	34568.2	13552.8	80291.3	52530.1	175296	95172.4	91800.2	63096.2	127347	73936.2	215332	329039	200945	269569	201921	314913	422584	440672	15595.3	7792.52	16389	5829.31	52641.8	41275.6	166531	67465.3	58310.9	45831.3	95031.4	48899.4	162433	329039	168195	293515	263118
Q9UHB6	5	1.29467	5	1.52346	0.849819	237.57	4.37163e-07	2.13516e-06	22.2592	Day 42	Day 1	LIM domain and actin-binding protein 1 OS=Homo sapiens GN=LIMA1 PE=1 SV=1	30643.6	8108.04	13882.6	6441.32	75674.7	135737	199271	108546	61959.2	82021.1	70025.2	70003.6	99203.4	107781	125583	84767.2	274847	190677	573739	275713	15878.1	4171.12	6581.83	2770.53	49615	106656	189307	76945.6	39356.1	59577.9	52255.5	46298.5	74832.7	107781	105116	92296.9	358145
P83731	5	1.29467	4	1.21877	1.06227	312.87	4.73367e-07	2.28259e-06	6.42043	Day 42	Day 1	60S ribosomal protein L24 OS=Homo sapiens GN=RPL24 PE=1 SV=1	207240	201556	144064	393179	995044	834492	1.19346e+06	1.16537e+06	599845	820200	1.09086e+06	719781	890957	988743	948514	1.37738e+06	1.49672e+06	1.1059e+06	1.91798e+06	1.55338e+06	107382	103689	68301.6	169114	652386	655703	1.13378e+06	826101	381018	595770	814046	476043	672082	988743	793925	1.49973e+06	1.95033e+06
Q02809	5	1.29467	5	1.52346	0.849819	255.42	6.19422e-07	2.80838e-06	22.7194	Day 42	Day 1	Procollagen-lysine,2-oxoglutarate 5-dioxygenase 1 OS=Homo sapiens GN=PLOD1 PE=1 SV=2	14490.8	18264	19717.4	36802.3	68831	180305	200994	122078	76301.2	75114	135414	48590.5	106952	211501	163864	221832	490184	258478	777683	501919	7508.43	9395.76	9348.15	15829.4	45128.1	141675	190944	86537.7	48466	54560.8	101051	32136.5	80678.1	211501	137158	241537	638745
Q99798	5	1.29467	5	1.52346	0.849819	332.81	6.22222e-07	2.80988e-06	5.19648	Day 1	Day 42	Aconitate hydratase, mitochondrial OS=Homo sapiens GN=ACO2 PE=1 SV=2	5.26412e+06	5.52447e+06	3.64927e+06	6.11881e+06	2.9571e+06	1.71452e+06	1.59382e+06	2.53632e+06	1.66203e+06	2.28281e+06	1.56133e+06	1.81838e+06	1.80019e+06	1.24338e+06	1.97322e+06	1.12648e+06	1.04664e+06	902719	980655	1.02587e+06	2.72762e+06	2.84202e+06	1.73014e+06	2.63182e+06	1.93878e+06	1.34718e+06	1.51412e+06	1.79793e+06	1.05571e+06	1.65817e+06	1.16513e+06	1.20263e+06	1.35795e+06	1.24338e+06	1.65163e+06	1.22654e+06	1.36385e+06
P62266	5	1.29467	5	1.52346	0.849819	319.74	7.95505e-07	3.40363e-06	9.57696	Day 7	Day 1	40S ribosomal protein S23 OS=Homo sapiens GN=RPS23 PE=1 SV=3	146055	177140	129392	159476	1.81784e+06	778773	1.66417e+06	1.60092e+06	315501	431252	604598	549225	412496	605169	583043	692964	856797	775895	2.28973e+06	1.55817e+06	75678.9	91128.4	61345.5	68593.7	1.19184e+06	611922	1.58096e+06	1.13485e+06	200404	313249	451175	363242	311161	605169	488019	754519	1.11647e+06
O75396	5	1.29467	5	1.52346	0.849819	305.48	7.98568e-07	3.40363e-06	7.02081	Day 42	Day 1	Vesicle-trafficking protein SEC22b OS=Homo sapiens GN=SEC22B PE=1 SV=4	144680	89845.1	89577.6	76169.5	186450	271978	515483	271170	320219	309922	409203	317533	343112	414916	371741	535715	742298	481793	812897	773244	74966	46220.2	42469.2	32762	122244	213707	489707	192226	203401	225119	305363	210008	258822	414916	311154	583302	967267
Q07021	5	1.29467	5	1.52346	0.849819	324.63	1.03798e-06	4.27979e-06	40.0247	Day 42	Day 1	Complement component 1 Q subcomponent-binding protein, mitochondrial OS=Homo sapiens GN=C1QBP PE=1 SV=1	115655	68707.3	92975	24809.7	1.03496e+06	1.28481e+06	2.64561e+06	981302	280854	278522	415923	250531	466913	2.25439e+06	1.015e+06	1.40791e+06	1.27904e+06	1.78028e+06	5.07583e+06	3.95819e+06	59926.9	35345.9	44080	10671.1	678559	1.00954e+06	2.51332e+06	695621	178397	202311	310378	165694	352210	2.25439e+06	849572	1.53297e+06	1.66668e+06
P47756	5	1.29467	5	1.52346	0.849819	249.68	1.07111e-06	4.38461e-06	7.20095	Day 42	Day 1	F-actin-capping protein subunit beta OS=Homo sapiens GN=CAPZB PE=1 SV=4	94817	60646.6	152547	53930.7	197577	249433	332412	163160	140091	160872	197878	189703	406076	449560	256102	341919	766354	543738	548052	748176	49129.6	31199.2	72323.2	23196.6	129539	195992	315790	115660	88984.8	116853	147664	125464	306318	449560	214362	372291	998613
P36871	5	1.29467	5	1.52346	0.849819	344.03	1.36096e-06	5.34061e-06	2.68918	Day 7	Day 14	Phosphoglucomutase-1 OS=Homo sapiens GN=PGM1 PE=1 SV=3	459320	536766	712304	508525	927104	592298	736718	714714	298044	212174	282458	312061	761120	676614	647563	725481	523212	673732	681465	739658	237998	276136	337707	218726	607843	465399	699880	506643	189316	154117	210781	206388	574141	676614	542023	789924	681782
Q9H9B4	5	1.29467	4	1.21877	1.06227	282.09	2.00279e-06	7.28169e-06	17.6631	Day 42	Day 1	Sideroflexin-1 OS=Homo sapiens GN=SFXN1 PE=1 SV=4	44894.9	16771.9	71469.5	13884.5	169200	173648	375543	336167	163774	215852	406655	336183	352185	380813	266831	408249	525776	462582	951474	657006	23262.4	8628.18	33884.1	5971.98	110934	136444	356765	238300	104028	156789	303462	222342	265666	380813	223343	444513	685124
P15559	5	1.29467	5	1.52346	0.849819	220.55	5.49482e-06	1.62841e-05	5.51012	Day 42	Day 1	NAD(P)H dehydrogenase [quinone] 1 OS=Homo sapiens GN=NQO1 PE=1 SV=1	179429	94836.3	78105.6	124472	230937	364185	497130	496386	106113	181048	274666	191128	449035	330639	420684	429858	496988	698308	757823	674342	92971.5	48787.8	37030.3	53537.9	151410	286159	472272	351876	67402.3	131508	204966	126407	338724	330639	352121	468041	647611
Q03001	5	1.29467	5	1.52346	0.849819	265.04	6.81245e-06	1.94788e-05	17.8342	Day 42	Day 14	Dystonin OS=Homo sapiens GN=DST PE=1 SV=4	79947	72671.2	76337.5	89714.3	73904.7	129778	90586.3	110512	29252.9	28839.8	42846.6	41336.8	16509	92556.8	68138.8	43870.9	618259	336070	1.28143e+06	301627	41424.7	37385.2	36192	38587.8	48454.6	101973	86056.8	78339.5	18581.3	20948.4	31973.9	27339	12453.4	92556.8	57033.5	47767.9	805635
P02649	5	1.29467	4	1.21877	1.06227	271.65	7.97132e-06	2.20714e-05	13.3124	Day 42	Day 1	Apolipoprotein E OS=Homo sapiens GN=APOE PE=1 SV=1	36305.8	10738.2	36707.8	11627.2	129370	79065.3	70981.8	239366	95085.5	291160	165566	112894	167562	131761	140848	188332	337304	260390	307969	364056	18811.9	5524.2	17403.4	5001.08	84819.7	62125.7	67432.5	169681	60397.7	211491	123552	74665	126398	131761	117892	205061	439532
P10301	5	1.29467	3	0.914077	1.41636	252.03	8.35825e-06	2.27813e-05	19.1809	Day 42	Day 1	Ras-related protein R-Ras OS=Homo sapiens GN=RRAS PE=1 SV=1	15590.5	6061.63	25039.4	5708.95	31842.5	27405.8	41105.2	32934.7	7546.81	17822.5	18197.6	13452.4	14464.7	51935.7	35933.2	22146.6	205850	103639	486076	209524	8078.25	3118.36	11871.3	2455.53	20877.1	21534.1	39049.9	23346.6	4793.69	12945.7	13579.8	8897.06	10911.3	51935.7	30076.8	24113.8	268237
P62241	5	1.29467	5	1.52346	0.849819	410.52	8.41646e-06	2.2859e-05	3.92909	Day 42	Day 1	40S ribosomal protein S8 OS=Homo sapiens GN=RPS8 PE=1 SV=2	645152	494274	480780	366887	873849	1.26387e+06	1.53833e+06	1.08532e+06	1.17679e+06	882124	1.27349e+06	890015	1.00433e+06	1.47383e+06	977307	1.32241e+06	1.96083e+06	1.41998e+06	2.5969e+06	1.82976e+06	334287	254276	227941	157805	572927	993089	1.46141e+06	769359	747487	640751	950325	588631	757600	1.47383e+06	818026	1.43988e+06	2.5551e+06
O43175	5	1.29467	5	1.52346	0.849819	227.04	8.58149e-06	2.30868e-05	3.74759	Day 42	Day 1	D-3-phosphoglycerate dehydrogenase OS=Homo sapiens GN=PHGDH PE=1 SV=4	176352	79125.7	71287.3	100446	308481	278040	320128	246317	261676	192261	310515	258011	336292	353045	219164	350812	428466	327368	406449	438729	91377.2	40705.6	33797.7	43203.7	202251	218470	304121	174608	166215	139653	231719	170641	253678	353045	183444	381974	558322
P00966	5	1.29467	5	1.52346	0.849819	244.87	8.79025e-06	2.35927e-05	6.61258	Day 42	Day 1	Argininosuccinate synthase OS=Homo sapiens GN=ASS1 PE=1 SV=2	121853	70366.5	74546.3	26019.9	227316	219343	358097	179723	162484	149188	279371	224280	375034	401132	358614	488485	405815	392829	583446	553981	63138.5	36199.5	35342.8	11191.7	149036	172349	340191	127401	103209	108366	208478	148333	282902	401132	300167	531876	528805
P62847	5	1.29467	5	1.52346	0.849819	382.3	1.09999e-05	2.83853e-05	13.599	Day 7	Day 1	40S ribosomal protein S24 OS=Homo sapiens GN=RPS24 PE=1 SV=1	1.21946e+06	295118	571912	117747	8.89496e+06	3.65365e+06	7.82025e+06	9.60665e+06	3.71115e+06	5.50266e+06	1.0397e+07	6.16373e+06	2.86911e+06	3.83456e+06	5.0221e+06	6.47145e+06	4.20001e+06	5.58472e+06	8.74184e+06	6.80354e+06	631866	151821	271146	50645.1	5.83185e+06	2.87086e+06	7.42922e+06	6.80991e+06	2.3573e+06	3.99698e+06	7.75869e+06	4.07652e+06	2.16427e+06	3.83456e+06	4.2036e+06	7.0463e+06	5.47291e+06
O60911	5	1.29467	5	1.52346	0.849819	198.65	1.54059e-05	3.7703e-05	6.44312	Day 42	Day 1	Cathepsin L2 OS=Homo sapiens GN=CTSV PE=1 SV=2	227075	117519	159041	43028	432063	344457	514677	425577	253997	396244	349397	394336	538291	519450	447104	484955	773868	1.06477e+06	733380	950193	117659	60457	75402.1	18507.2	283276	270657	488941	301681	161337	287821	260734	260803	406052	519450	374235	528033	1.00841e+06
O00154;Q6ZUV0	5	1.29467	5	1.52346	0.849819	172.74	2.43753e-05	5.60385e-05	5.92625	Day 42	Day 1	Cytosolic acyl coenzyme A thioester hydrolase OS=Homo sapiens GN=ACOT7 PE=1 SV=3	68457.3	51654.5	42878.9	24784.7	57558.8	82897.3	169588	75824.3	68591.2	55064.3	98436	64543.7	125140	163483	95041.2	146582	246349	226014	246308	394134	35471.3	26573.3	20329.1	10660.4	37737.6	65136.6	161108	53749.9	43568.7	39997.2	73456.8	42687.4	94397.7	163483	79551.4	159602	321010
P32119	5	1.29467	4	1.21877	1.06227	227.13	3.3133e-05	7.27902e-05	4.89129	Day 7	Day 14	Peroxiredoxin-2 OS=Homo sapiens GN=PRDX2 PE=1 SV=5	214965	105582	59173.7	123074	522963	355500	618391	465926	90595.6	80471.2	127310	102903	119838	341093	215204	269347	266095	361691	442159	426686	111385	54315.9	28054.6	52936.5	342873	279334	587469	330283	57545.8	58452	95004	68057.5	90398.1	341093	180130	293272	346740
P22695	5	1.29467	5	1.52346	0.849819	230.52	3.44568e-05	7.52627e-05	6.41288	Day 42	Day 1	Cytochrome b-c1 complex subunit 2, mitochondrial OS=Homo sapiens GN=UQCRC2 PE=1 SV=3	175454	131500	187030	152706	296480	282230	767715	371623	267821	322103	645432	439882	351755	598575	465884	762756	790750	841384	1.42229e+06	1.09272e+06	90911.8	67649.2	88672	65681.6	194383	221762	729327	263434	170118	233967	481647	290926	265342	598575	389954	830510	1.0304e+06
Q9NS69	5	1.29467	5	1.52346	0.849819	343.08	3.99633e-05	8.64606e-05	14.7872	Day 42	Day 1	Mitochondrial import receptor subunit TOM22 homolog OS=Homo sapiens GN=TOMM22 PE=1 SV=3	32828.1	29459.3	33965.9	274346	869155	577923	1.50122e+06	889832	235828	476613	1.36819e+06	610498	511999	1.02522e+06	833100	1.34215e+06	976499	920674	2.12725e+06	1.45571e+06	17010	15155.1	16103.4	118002	569849	454104	1.42616e+06	630779	149797	346199	1.021e+06	403767	386219	1.02522e+06	697322	1.46137e+06	1.27245e+06
P18085	5	1.29467	1	0.304692	4.24909	347.94	4.77119e-05	0.00010111	3.85419	Day 28	Day 1	ADP-ribosylation factor 4 OS=Homo sapiens GN=ARF4 PE=1 SV=3	87932.4	52919.6	35683.9	45445	232193	176610	148494	112371	248675	164634	182746	257305	281509	199078	197235	177735	142404	68432.9	141648	139767	45562.4	27224.1	16917.9	19546.8	152234	138771	141069	79656.9	157957	119586	136372	170174	212353	199078	165090	193523	185562
P07814	5	1.29467	5	1.52346	0.849819	195.12	5.23995e-05	0.000109214	2.49245	Day 42	Day 14	Bifunctional glutamate/proline--tRNA ligase OS=Homo sapiens GN=EPRS PE=1 SV=5	83278.6	75765.8	135279	81536.6	79287.1	74299.3	104176	54219.7	91125.2	46686	68554.6	82655.6	193431	181126	137156	159931	217094	161863	181491	159924	43151	38977.1	64136.4	35070.4	51983.5	58380.8	98966.8	38435	57882.1	33911.4	51158.2	54666.1	145912	181126	114802	174137	282888
P07204	4	1.03573	4	1.21877	0.849819	311.19	9.53682e-14	2.71322e-11	70.7359	Day 28	Day 1	Thrombomodulin OS=Homo sapiens GN=THBD PE=1 SV=2	22306.6	21038	23584.9	25124.8	459229	646931	907007	842976	1.33025e+06	1.28256e+06	1.15841e+06	991430	999140	1.58505e+06	1.94651e+06	1.98084e+06	1.28568e+06	1.13373e+06	1.5291e+06	1.37668e+06	11558.2	10822.8	11181.7	10806.7	301087	508327	861655	597565	844968	931614	864452	655705	753688	1.58505e+06	1.62927e+06	2.1568e+06	1.67534e+06
P07305	4	1.03573	3	0.914077	1.13309	280.52	5.02567e-11	1.50506e-09	15.2344	Day 42	Day 1	Histone H1.0 OS=Homo sapiens GN=H1F0 PE=1 SV=3	176418	173639	166980	195438	1.45282e+06	795977	1.29943e+06	1.57252e+06	1.76688e+06	2.01125e+06	2.13613e+06	1.47988e+06	1.67702e+06	2.47633e+06	2.89584e+06	2.30153e+06	2.63889e+06	2.16312e+06	3.46919e+06	2.58298e+06	91411.4	89327.5	79166.3	84061.8	952520	625440	1.23445e+06	1.11472e+06	1.12231e+06	1.46091e+06	1.59407e+06	978751	1.26504e+06	2.47633e+06	2.42388e+06	2.50597e+06	3.43866e+06
O14672	4	1.03573	4	1.21877	0.849819	186.98	1.27558e-10	2.95933e-09	32.7361	Day 42	Day 1	Disintegrin and metalloproteinase domain-containing protein 10 OS=Homo sapiens GN=ADAM10 PE=1 SV=1	12375.5	9124.81	8381.74	5859.22	63635.9	156106	163236	119219	69176.9	76239.5	76738.3	48305	152096	138385	154656	208685	303698	265834	299560	300934	6412.37	4694.19	3973.83	2520.16	41722	122660	155073	84511.6	43940.8	55378.3	57265.2	31947.6	114732	138385	129450	227222	395740
P63092	4	1.03573	3	0.914077	1.13309	264.26	2.3911e-10	4.31916e-09	13.0685	Day 28	Day 1	Guanine nucleotide-binding protein G(s) subunit alpha isoforms short OS=Homo sapiens GN=GNAS PE=1 SV=1	64565.2	31263.7	54274.8	64450	444016	588116	389820	553069	352944	375815	341638	297213	559475	610734	692806	940873	868877	588290	571460	652133	33454.6	16083.4	25732	27721.2	291113	462113	370328	392057	224188	272982	254943	196568	422032	610734	579892	1.02445e+06	1.13221e+06
Q14574	4	1.03573	4	1.21877	0.849819	361.98	3.39157e-10	5.67589e-09	20.3825	Day 42	Day 1	Desmocollin-3 OS=Homo sapiens GN=DSC3 PE=1 SV=3	28175.3	44153.8	29122.9	39733.7	209415	144447	222898	244348	64810.7	64408.2	139210	51024.1	332089	301200	311555	356942	556791	802263	775313	743349	14599.1	22714.6	13807.3	17090.2	137300	113500	211753	173212	41167.4	46784.3	103884	33745.9	250507	301200	260778	388648	725539
P50281	4	1.03573	4	1.21877	0.849819	203.3	1.06099e-09	1.40918e-08	16.3868	Day 42	Day 1	Matrix metalloproteinase-14 OS=Homo sapiens GN=MMP14 PE=1 SV=3	36333.3	40992.8	77888.8	40873.7	297135	387401	615795	420543	391636	425251	426236	398260	314653	239148	244047	256222	811126	529026	1.03685e+06	836250	18826.2	21088.4	36927.5	17580.6	194812	304401	585003	298112	248765	308890	318074	263398	237354	239148	204272	278981	1.05695e+06
P47914	4	1.03573	4	1.21877	0.849819	227	2.5289e-09	2.7672e-08	9.17769	Day 14	Day 1	60S ribosomal protein L29 OS=Homo sapiens GN=RPL29 PE=1 SV=2	288984	238615	148758	199513	1.1005e+06	1.08694e+06	934175	1.45117e+06	1.66473e+06	2.50626e+06	2.1873e+06	1.68017e+06	1.63916e+06	1.5645e+06	2.02616e+06	2.52363e+06	1.84271e+06	1.37941e+06	2.40034e+06	1.41534e+06	149737	122754	70527.1	85814.4	721526	854062	887464	1.0287e+06	1.05742e+06	1.82048e+06	1.63225e+06	1.11122e+06	1.23648e+06	1.5645e+06	1.69594e+06	2.74779e+06	2.40119e+06
P61020	4	1.03573	2	0.609385	1.69964	275.22	3.99175e-09	4.12965e-08	17.6035	Day 7	Day 1	Ras-related protein Rab-5B OS=Homo sapiens GN=RAB5B PE=1 SV=1	18426.8	16844.8	23481.9	13082.4	276773	257580	313456	416758	45938	66781.3	112026	56728.3	133006	180632	177644	241677	125960	141425	180671	263845	9547.88	8665.69	11132.9	5626.98	181462	202394	297782	295430	29179.6	48508.1	83597.9	37518.5	100331	180632	148692	263144	164135
P06396	4	1.03573	4	1.21877	0.849819	158.85	4.21675e-09	4.28452e-08	4.17705	Day 42	Day 7	Gelsolin OS=Homo sapiens GN=GSN PE=1 SV=1	190566	145699	149526	106683	133858	159721	139072	140221	197062	172124	153420	176601	236585	312777	241596	268477	515109	512492	701409	663904	98742.3	74954	70890.9	45886.2	87762	125501	132118	99399	125173	125026	114488	116799	178464	312777	202221	292325	671223
Q86X29	4	1.03573	4	1.21877	0.849819	249.02	7.65699e-09	7.02714e-08	4.63907	Day 42	Day 1	Lipolysis-stimulated lipoprotein receptor OS=Homo sapiens GN=LSR PE=1 SV=4	136007	101128	80004.9	116312	208250	230512	367866	279042	363076	336652	270933	331490	465428	466013	552445	492503	555675	474435	522210	458492	70472.5	52024.5	37930.8	50027.9	136536	181125	349472	197806	230624	244535	202181	219238	351090	466013	462408	536251	724083
Q12846	4	1.03573	4	1.21877	0.849819	211.16	1.32923e-08	1.15471e-07	28.7627	Day 42	Day 1	Syntaxin-4 OS=Homo sapiens GN=STX4 PE=1 SV=2	8681.57	19554.5	24588.9	15484.2	136309	109010	182647	114709	122180	176214	121894	140144	157542	335408	367015	399158	348945	321099	812186	482524	4498.37	10059.7	11657.7	6660.06	89369.1	85654.9	173514	81314.1	77608.2	127997	90962.4	92687.2	118840	335408	307199	434614	454701
P62273	4	1.03573	4	1.21877	0.849819	264.08	2.46995e-08	1.97944e-07	8.46603	Day 42	Day 1	40S ribosomal protein S29 OS=Homo sapiens GN=RPS29 PE=1 SV=2	205882	244113	212339	355539	1.56153e+06	969178	1.53649e+06	1.7253e+06	1.452e+06	1.91217e+06	2.00435e+06	1.18254e+06	1.15831e+06	1.30699e+06	1.45384e+06	1.67509e+06	1.95481e+06	1.60248e+06	3.19351e+06	1.86654e+06	106678	125582	100671	152924	1.0238e+06	761532	1.45966e+06	1.22302e+06	922301	1.38895e+06	1.49573e+06	782100	873757	1.30699e+06	1.2169e+06	1.82388e+06	2.54725e+06
P07947;P12931	4	1.03573	4	1.21877	0.849819	156.72	3.70433e-08	2.77337e-07	8.23097	Day 42	Day 1	Tyrosine-protein kinase Yes OS=Homo sapiens GN=YES1 PE=1 SV=3	51379.7	47270.8	39788.6	70037.9	166567	279932	301837	169745	123297	87381	133450	125354	200873	255516	204389	273401	399359	311070	590607	414931	26622.5	24318.1	18864	30124.6	109207	219957	286744	120328	78317.4	63471.1	99585.7	82905.6	151526	255516	171078	297686	520393
P28482;P09619;P27361	4	1.03573	4	1.21877	0.849819	135.19	3.84155e-08	2.83875e-07	5.19425	Day 28	Day 1	Mitogen-activated protein kinase 1 OS=Homo sapiens GN=MAPK1 PE=1 SV=3	74633.2	43809.9	60642.1	44531.9	170480	185139	241995	216456	55940.4	81490.7	120238	63368.4	285158	285666	219251	371449	242277	277845	249424	279682	38671.3	22537.7	28750.7	19154	111773	145473	229894	153440	35533	59192.6	89726.4	41910.1	215106	285666	183518	404444	315705
Q96FQ6	4	1.03573	4	1.21877	0.849819	386.65	4.18981e-08	3.05642e-07	5.92632	Day 42	Day 1	Protein S100-A16 OS=Homo sapiens GN=S100A16 PE=1 SV=1	223030	223806	297436	167978	656874	904390	798723	767136	442743	530547	590115	644112	806414	1.03517e+06	1.25298e+06	1.08557e+06	1.35379e+06	945661	1.90796e+06	1.19887e+06	115564	115135	141016	72250.4	430670	710625	758785	543803	281228	385375	440367	425998	608308	1.03517e+06	1.04877e+06	1.182e+06	1.76409e+06
P46977	4	1.03573	4	1.21877	0.849819	177.99	4.96705e-08	3.55503e-07	12.6724	Day 42	Day 1	Dolichyl-diphosphooligosaccharide--protein glycosyltransferase subunit STT3A OS=Homo sapiens GN=STT3A PE=1 SV=2	31978.7	25334.8	21591.9	18519	133693	168778	301504	113973	144455	106120	160508	180662	176872	161740	148127	174289	314452	174483	404083	341584	16569.8	13033.3	10236.8	7965.38	87653.9	132618	286428	80792.7	91756.7	77082.8	119777	119485	133421	161740	123985	189771	409753
P62851	4	1.03573	3	0.914077	1.13309	225.96	8.4343e-08	5.51622e-07	4.89657	Day 14	Day 1	40S ribosomal protein S25 OS=Homo sapiens GN=RPS25 PE=1 SV=1	427010	380447	228074	359776	1.96114e+06	1.36743e+06	1.16586e+06	2.02764e+06	1.8915e+06	1.6152e+06	1.79467e+06	1.53086e+06	1.18614e+06	855749	853768	1.13776e+06	1.17642e+06	888779	965181	1.16415e+06	221256	195718	108131	154747	1.28579e+06	1.07446e+06	1.10757e+06	1.43734e+06	1.20147e+06	1.17323e+06	1.33926e+06	1.01247e+06	894747	855749	714621	1.23882e+06	1.53296e+06
P22223	4	1.03573	3	0.914077	1.13309	197.44	2.66538e-07	1.43076e-06	3.88836	Day 42	Day 1	Cadherin-3 OS=Homo sapiens GN=CDH3 PE=1 SV=2	441244	231625	274581	257225	812051	786803	702499	788887	1.07029e+06	934700	859516	684363	1.27454e+06	815952	1.05215e+06	1.04014e+06	999042	1.16532e+06	1.45796e+06	1.06189e+06	228632	119158	130180	110637	532410	618232	667372	559222	679840	678940	641405	452619	961434	815952	880670	1.13253e+06	1.30182e+06
P09382	4	1.03573	4	1.21877	0.849819	303.15	6.86137e-07	3.03341e-06	14.2799	Day 42	Day 1	Galectin-1 OS=Homo sapiens GN=LGALS1 PE=1 SV=2	87898.6	52689.2	97379.6	45901.4	798554	707850	1.87657e+06	590002	444883	817875	1.12414e+06	583186	274458	463317	396344	429172	942789	534717	1.66619e+06	909931	45544.8	27105.6	46168.2	19743.1	523560	556194	1.78274e+06	418237	282587	594082	838875	385703	207034	463317	331748	467295	1.22852e+06
P43304	4	1.03573	4	1.21877	0.849819	195.87	7.10714e-07	3.12275e-06	18.6308	Day 42	Day 1	Glycerol-3-phosphate dehydrogenase, mitochondrial OS=Homo sapiens GN=GPD2 PE=1 SV=3	41284.1	29654.9	50332.1	16588.7	153791	163157	321259	121172	107734	111471	235883	165510	228317	404434	282329	430615	405114	427207	1.0511e+06	685019	21391.4	15255.7	23862.7	7135.1	100831	128200	305196	85895.9	68431.8	80969.3	176025	109464	172228	404434	236315	468865	527892
P02511	4	1.03573	4	1.21877	0.849819	199.59	8.93164e-07	3.75063e-06	9.87205	Day 42	Day 1	Alpha-crystallin B chain OS=Homo sapiens GN=CRYAB PE=1 SV=2	39037.2	35219.6	42136.7	39750.2	160139	146350	230804	293553	72797.7	96183.6	246731	99148.4	196415	279850	295951	379260	229320	410777	428138	473225	20227.2	18118.5	19977.2	17097.3	104993	114995	219264	208092	46240.7	69865.1	184120	65574	148163	279850	247717	412949	298820
Q00325	4	1.03573	4	1.21877	0.849819	244.1	1.03445e-06	4.27979e-06	8.1287	Day 42	Day 1	Phosphate carrier protein, mitochondrial OS=Homo sapiens GN=SLC25A3 PE=1 SV=2	306816	163677	116477	125924	301474	390901	569531	333290	407239	384032	895535	519300	943571	946477	884691	1.4457e+06	1.30863e+06	1.23523e+06	2.02828e+06	1.22277e+06	158977	84202.3	55222.6	54162.3	197657	307151	541053	236261	258676	278950	668283	343451	711771	946477	740504	1.57412e+06	1.70523e+06
O60884	4	1.03573	4	1.21877	0.849819	148.55	1.3024e-06	5.16422e-06	3.92945	Day 7	Day 1	DnaJ homolog subfamily A member 2 OS=Homo sapiens GN=DNAJA2 PE=1 SV=1	159900	120561	161556	108728	458450	496774	649229	559668	232031	127548	195604	205100	180752	327033	255168	264900	340764	310589	469986	449381	82852.7	62021.5	76594.5	46765.9	300576	390341	616765	396734	147385	92647.6	145967	135647	136348	327033	213581	288430	444039
Q9UBI6	4	1.03573	4	1.21877	0.849819	335.9	1.40715e-06	5.47478e-06	3.67966	Day 42	Day 1	Guanine nucleotide-binding protein G(I)/G(S)/G(O) subunit gamma-12 OS=Homo sapiens GN=GNG12 PE=1 SV=3	648735	643595	622322	807831	1.09835e+06	1.60544e+06	2.11511e+06	1.68589e+06	1.41325e+06	1.41032e+06	1.14481e+06	1.60093e+06	1.31263e+06	1.56945e+06	1.72157e+06	2.15901e+06	2.69823e+06	2.0014e+06	2.82644e+06	2.49173e+06	336143	331093	295046	347463	720120	1.26148e+06	2.00935e+06	1.19509e+06	897685	1.02442e+06	854304	1.05881e+06	990162	1.56945e+06	1.44099e+06	2.35079e+06	3.51598e+06
P01112	4	1.03573	1	0.304692	3.39927	245.95	1.41921e-06	5.47478e-06	22.9701	Day 42	Day 1	GTPase HRas OS=Homo sapiens GN=HRAS PE=1 SV=1	3380.37	5930.51	17917.5	1092.71	43819.7	93044.6	79439.8	60420.4	64503.9	58351.2	51080.6	48916.6	99477.1	114559	109309	150229	192327	135296	188863	134052	1751.54	3050.91	8494.79	469.996	28729.8	73109.9	75467.6	42830.5	40972.5	42384.7	38118.3	32352.1	75039.2	114559	91494.1	163573	250615
E9PAV3;Q9BZK3	4	1.03573	4	1.21877	0.849819	310.28	2.09872e-06	7.5105e-06	2.293	Day 1	Day 28	Nascent polypeptide-associated complex subunit alpha, muscle-specific form OS=Homo sapiens GN=NACA PE=1 SV=1	2.85954e+06	2.5602e+06	2.6187e+06	3.70373e+06	2.27173e+06	1.80547e+06	1.90995e+06	2.8054e+06	1.475e+06	1.61423e+06	1.88283e+06	1.43267e+06	1.27014e+06	1.19095e+06	1.37568e+06	1.2841e+06	1.14211e+06	1.17964e+06	1.53825e+06	1.28963e+06	1.48167e+06	1.31708e+06	1.24154e+06	1.59305e+06	1.48943e+06	1.41865e+06	1.81445e+06	1.98868e+06	936913	1.17253e+06	1.40504e+06	947531	958114	1.19095e+06	1.15147e+06	1.39817e+06	1.48825e+06
Q99714	4	1.03573	4	1.21877	0.849819	213.35	2.26579e-06	7.8373e-06	6.70056	Day 42	Day 1	3-hydroxyacyl-CoA dehydrogenase type-2 OS=Homo sapiens GN=HSD17B10 PE=1 SV=3	77469	77468.2	70804.5	55177	175785	181268	404826	300582	113011	109831	121015	103754	148602	266367	312772	249684	327504	316952	674570	563286	40140.7	39852.9	33568.8	23732.7	115251	142431	384584	213075	71783.7	79778	90306.2	68620.2	112096	266367	261796	271863	426761
Q9C0C2	4	1.03573	4	1.21877	0.849819	222.9	2.40797e-06	8.27877e-06	23.2135	Day 42	Day 1	182 kDa tankyrase-1-binding protein OS=Homo sapiens GN=TNKS1BP1 PE=1 SV=4	8255.92	7195.18	22344	15943.6	24149.9	56061.3	94844.4	42165.5	38970.6	41592.6	46189.7	40086.8	57450	200229	136037	196432	300692	187933	558991	199845	4277.82	3701.51	10593.4	6857.66	15833.5	44050.2	90101.9	29890.1	24753.9	30211.7	34468.6	26512.3	43336.6	200229	113866	213881	391823
P53396	4	1.03573	3	0.914077	1.13309	203.89	2.99818e-06	9.91839e-06	25.7678	Day 42	Day 1	ATP-citrate synthase OS=Homo sapiens GN=ACLY PE=1 SV=3	12925	6166.98	12277	3979.86	18544.3	44316.4	106066	17742.5	52829.7	20095.2	55481.7	40036.2	145485	129035	91654.9	96688.9	175439	198576	344824	192021	6697.1	3172.56	5820.58	1711.81	12158.3	34821.7	100762	12577.2	33557.1	14596.6	41402.6	26478.8	109744	129035	76717	105278	228609
P63010;Q10567	4	1.03573	3	0.914077	1.13309	171.47	3.57908e-06	1.14729e-05	7.36561	Day 42	Day 1	AP-2 complex subunit beta OS=Homo sapiens GN=AP2B1 PE=1 SV=1	15436.2	16275.8	35903.6	15509.5	44617.4	44145.9	123299	59656.3	17936.9	18565.6	44722.4	26198.8	89114.3	70482.4	72355.9	65876.6	169871	117892	157445	167059	7998.32	8372.96	17022.1	6670.92	29252.8	34687.7	117134	42288.8	11393.4	13485.5	33373.6	17327.2	67222.2	70482.4	60563.3	71728.3	221353
P48047	4	1.03573	4	1.21877	0.849819	201.66	3.62319e-06	1.15173e-05	4.91512	Day 42	Day 1	ATP synthase subunit O, mitochondrial OS=Homo sapiens GN=ATP5O PE=1 SV=1	154366	223312	145245	214836	380256	383562	568599	245984	474841	593689	1.00025e+06	911900	642331	716657	601670	1.07911e+06	861742	733225	1.09915e+06	932064	79985.3	114881	68861.2	92405.1	249310	301384	540168	174372	301616	431239	746429	603105	484534	716657	503610	1.17497e+06	1.12291e+06
P18669;P15259	4	1.03573	3	0.914077	1.13309	215.61	6.5683e-06	1.89714e-05	8.56807	Day 7	Day 1	Phosphoglycerate mutase 1 OS=Homo sapiens GN=PGAM1 PE=1 SV=2	209794	94472.7	273385	80164	1.53508e+06	797722	1.58001e+06	1.72339e+06	177397	338823	546374	243733	634271	884639	991578	1.21936e+06	642351	878459	1.11669e+06	1.12278e+06	108705	48600.8	129613	34480.1	1.00646e+06	626811	1.501e+06	1.22167e+06	112681	246112	407726	161198	478454	884639	829971	1.32767e+06	837029
Q99832	4	1.03573	4	1.21877	0.849819	202.44	6.90797e-06	1.96532e-05	3.94572	Day 42	Day 14	T-complex protein 1 subunit eta OS=Homo sapiens GN=CCT7 PE=1 SV=2	334483	228449	275899	250130	382982	249858	292500	270602	215976	180644	201899	189040	479391	598360	408922	420072	491458	561885	1.20218e+06	851963	173313	117524	130805	107586	251097	196326	277874	191823	137186	131215	150665	125026	361622	598360	342276	457387	640405
Q969G5	4	1.03573	3	0.914077	1.13309	353.52	9.49936e-06	2.50818e-05	5.84843	Day 42	Day 1	Protein kinase C delta-binding protein OS=Homo sapiens GN=PRKCDBP PE=1 SV=3	73149.7	96429.9	90958	83195.6	77241.1	123377	255487	147286	177193	278946	359115	252685	96357.3	160382	163990	164270	527156	367620	664173	451349	37902.7	49607.6	43123.7	35784	50642.1	96943.9	242712	104408	112552	202618	267985	167119	72685.9	160382	137263	178861	686922
P22392;P15531	4	1.03573	4	1.21877	0.849819	283.89	1.00428e-05	2.63334e-05	3.18922	Day 42	Day 1	Nucleoside diphosphate kinase B OS=Homo sapiens GN=NME2 PE=1 SV=1	403311	242021	395784	415879	571399	604019	1.15556e+06	1.00095e+06	360208	481974	546335	368599	952186	843450	956306	1.16877e+06	933347	1.23294e+06	1.36119e+06	1.1192e+06	208976	124506	187643	178878	374629	474609	1.09778e+06	709545	228802	350093	407697	243782	718269	843450	800448	1.27259e+06	1.21622e+06
P01111	4	1.03573	1	0.304692	3.39927	263.45	1.01999e-05	2.66226e-05	34.8822	Day 42	Day 1	GTPase NRas OS=Homo sapiens GN=NRAS PE=1 SV=1	2372.67	4881.67	6962.57	359.128	14887.1	46871.6	60858.1	50399	36016.4	36704.4	45705.3	27590.3	50156.1	69733.3	46676.8	90062	118592	82521.2	194434	112898	1229.4	2511.34	3300.99	154.468	9760.54	36829.5	57815	35726.5	22877.4	26661.1	34107.1	18247.5	37834.6	69733.3	39069.4	98062	154534
O00299	4	1.03573	4	1.21877	0.849819	235.96	1.25229e-05	3.1669e-05	3.09262	Day 7	Day 1	Chloride intracellular channel protein 1 OS=Homo sapiens GN=CLIC1 PE=1 SV=4	548123	307096	434056	232672	1.19477e+06	978792	1.07383e+06	1.4594e+06	532544	480023	610715	668167	1.08823e+06	743740	742583	823323	827178	952325	1.06774e+06	1.0642e+06	284011	157984	205788	100077	783337	769087	1.02014e+06	1.03453e+06	338269	348676	455740	441907	820893	743740	621557	896457	1.07787e+06
P57729;Q13637	4	1.03573	4	1.21877	0.849819	157.95	1.40856e-05	3.49987e-05	5.07743	Day 42	Day 1	Ras-related protein Rab-38 OS=Homo sapiens GN=RAB38 PE=1 SV=1	24253.7	35607.1	43904.7	46420.3	117317	154829	161678	70531.6	84157	57010.9	93452	86978.5	96114.6	165245	146528	172169	174275	131882	277065	179336	12567.1	18317.8	20815.5	19966.2	76917.5	121657	153594	49998.1	53456	41411.1	69737.5	57525.2	72502.8	165245	122647	187462	227092
P46778	4	1.03573	3	0.914077	1.13309	195.89	1.45821e-05	3.60748e-05	9.03586	Day 42	Day 1	60S ribosomal protein L21 OS=Homo sapiens GN=RPL21 PE=1 SV=2	29727.8	46284.5	112805	97593.5	123425	211989	378580	198198	132687	132086	223255	222155	225661	282351	221363	280899	596127	509406	896101	586336	15403.5	23810.7	53481.6	41976.8	80921.6	166571	359650	140498	84282.1	95943.3	166602	146927	170224	282351	185286	305851	776796
P41091;Q2VIR3	4	1.03573	4	1.21877	0.849819	208.38	1.51928e-05	3.73071e-05	2.3609	Day 1	Day 14	Eukaryotic translation initiation factor 2 subunit 3 OS=Homo sapiens GN=EIF2S3 PE=1 SV=3	1.47478e+06	1.09326e+06	1.07907e+06	1.58834e+06	658898	733149	748363	836654	523886	592422	676843	424418	802318	715345	645244	853472	845526	801236	739378	843292	764158	562422	511595	683173	431997	576073	710943	593083	332769	430319	505087	280698	605218	715345	540082	929284	1.10178e+06
Q14160	4	1.03573	2	0.609385	1.69964	225.05	1.52113e-05	3.73071e-05	37.9632	Day 42	Day 1	Protein scribble homolog OS=Homo sapiens GN=SCRIB PE=1 SV=4	1686.85	2867.19	7890.6	1343.08	7979.6	12650.4	21345.5	5142.67	5777.34	13497.2	7550.43	5257.2	11427.3	25820.6	15786.8	27700.3	51504.5	60643.8	313728	97549.5	874.045	1475	3740.98	577.683	5231.71	9940.06	20278.2	3645.51	3669.73	9804.03	5634.43	3476.97	8620.06	25820.6	13213.9	30160.9	67114
Q15181	4	1.03573	4	1.21877	0.849819	257.81	1.54894e-05	3.77166e-05	20.0733	Day 42	Day 1	Inorganic pyrophosphatase OS=Homo sapiens GN=PPA1 PE=1 SV=2	70736.9	4723.94	12604.3	5549.23	147593	102973	354208	122456	33048.5	64365.2	101118	81497.1	191239	333819	241926	288886	278417	445710	562557	592462	36652.4	2430.19	5975.76	2386.83	96767.1	80911.4	336497	86805.8	20992.2	46753.1	75458.4	53899.9	144258	333819	202497	314547	362797
O00161	4	1.03573	3	0.914077	1.13309	219.49	1.63459e-05	3.9327e-05	12.2149	Day 42	Day 1	Synaptosomal-associated protein 23 OS=Homo sapiens GN=SNAP23 PE=1 SV=1	10379.7	10425.7	71828.6	4048.39	227840	237102	265226	239628	145360	204430	163937	141301	79908.3	142297	157389	121628	206634	196826	468540	308966	5378.24	5363.42	34054.3	1741.29	149380	186303	251964	169866	92331.5	148493	122337	93452.8	60277.8	142297	131738	132432	269259
P84098	4	1.03573	3	0.914077	1.13309	240.62	1.96277e-05	4.66191e-05	3.4739	Day 14	Day 1	60S ribosomal protein L19 OS=Homo sapiens GN=RPL19 PE=1 SV=1	975577	904130	871900	392803	1.95546e+06	1.76755e+06	1.89948e+06	2.37543e+06	2.8952e+06	3.10177e+06	2.79308e+06	2.13332e+06	2.1609e+06	2.02247e+06	2.2233e+06	3.05809e+06	2.67033e+06	1.84439e+06	3.44918e+06	2.17563e+06	505497	465123	413373	168952	1.28207e+06	1.38885e+06	1.8045e+06	1.68388e+06	1.83901e+06	2.25304e+06	2.08431e+06	1.41092e+06	1.63005e+06	2.02247e+06	1.86095e+06	3.32973e+06	3.47964e+06
P09936	4	1.03573	4	1.21877	0.849819	214.96	2.10947e-05	4.92931e-05	2.34882	Day 7	Day 14	Ubiquitin carboxyl-terminal hydrolase isozyme L1 OS=Homo sapiens GN=UCHL1 PE=1 SV=2	428519	325509	384684	413922	750610	632488	951124	1.01067e+06	319605	371519	445929	287023	701156	604499	516963	754685	550748	590198	830851	630129	222038	167456	182381	178036	492127	496978	903565	716442	203011	269861	332770	189829	528907	604499	432708	821722	717663
P11047	4	1.03573	4	1.21877	0.849819	207.44	2.69571e-05	6.09388e-05	9.7005	Day 7	Day 1	Laminin subunit gamma-1 OS=Homo sapiens GN=LAMC1 PE=1 SV=3	58210.3	38964.2	9763.58	7968.5	228599	233528	351212	301312	183547	249554	229932	161601	149056	116323	93494.3	92533.6	150090	107637	301774	150644	30161.8	20044.9	4628.97	3427.41	149878	183495	333651	213592	116588	181269	171584	106878	112438	116323	78256.6	100753	195578
P0C0S8;P16104;Q8IUE6	4	1.03573	1	0.304692	3.39927	277.6	2.80039e-05	6.28035e-05	3.06165	Day 1	Day 28	Histone H2A type 1 OS=Homo sapiens GN=HIST1H2AG PE=1 SV=2	557951	925690	782783	1.20058e+06	429762	390809	506312	477559	317859	385795	471748	388053	288674	286267	253981	303475	421973	257597	367075	437128	289103	476214	371122	516390	281767	307078	480995	338529	201902	280231	352037	256648	217757	286267	212587	330432	549860
Q9BPW8	4	1.03573	3	0.914077	1.13309	234.52	3.01915e-05	6.68443e-05	4.00777	Day 42	Day 14	Protein NipSnap homolog 1 OS=Homo sapiens GN=NIPSNAP1 PE=1 SV=1	47136	72691.1	102187	104690	84726	88305.5	189833	183145	72174.3	68671.8	108961	76450	137403	171760	154936	192517	304081	255796	391715	355971	24423.6	37395.4	48447.6	45029.1	55549.4	69386.2	180341	129827	45844.6	49881.3	81311.2	50561.9	103648	171760	129685	209617	396239
Q8TDB8	4	1.03573	3	0.914077	1.13309	193.5	5.22378e-05	0.000109076	17.472	Day 14	Day 7	Solute carrier family 2, facilitated glucose transporter member 14 OS=Homo sapiens GN=SLC2A14 PE=2 SV=1	14080.1	7291.9	114209	23407.4	19051.6	33738.6	17354.5	20948.7	438601	430535	376498	345952	24127.9	22899.2	19394.6	57688.7	100211	47544.3	283780	170264	7295.62	3751.26	54147	10068	12490.9	26510.1	16486.7	14850	278597	312729	280957	228803	18200.5	22899.2	16233.7	62813.1	130581
P48509	3	0.7768	3	0.914077	0.849819	136.83	2.61191e-12	2.47696e-10	12.4741	Day 42	Day 1	CD151 antigen OS=Homo sapiens GN=CD151 PE=1 SV=3	227599	169851	199810	181395	1.46419e+06	1.44294e+06	1.05608e+06	1.15616e+06	1.94644e+06	1.73497e+06	1.55802e+06	1.96428e+06	1.13935e+06	1.5712e+06	1.84736e+06	1.49215e+06	2.84332e+06	2.08959e+06	2.61443e+06	2.16569e+06	117931	87378.8	94731.1	78021.5	959973	1.13379e+06	1.00328e+06	819574	1.23637e+06	1.26023e+06	1.16265e+06	1.29912e+06	859456	1.5712e+06	1.54627e+06	1.6247e+06	3.70505e+06
Q9HB40	3	0.7768	3	0.914077	0.849819	119.27	8.49831e-12	5.68887e-10	66.9202	Day 42	Day 1	Retinoid-inducible serine carboxypeptidase OS=Homo sapiens GN=SCPEP1 PE=1 SV=1	9374.7	7427.98	9467.64	4895.86	55817.5	69570.5	115938	83327.8	83909.4	106944	111453	145776	284033	403710	387731	248241	351594	516730	545119	672202	4857.52	3821.27	4488.66	2105.8	36596	54665.1	110141	59068.9	53298.8	77680.9	83170.5	96412.4	214257	403710	324539	270292	458152
P08648	3	0.7768	3	0.914077	0.849819	134.81	5.66518e-11	1.51556e-09	17.4505	Day 14	Day 1	Integrin alpha-5 OS=Homo sapiens GN=ITGA5 PE=1 SV=2	44118.1	35405.2	50010.2	60053.5	432556	559488	479611	641624	826167	1.00412e+06	732724	745377	295051	208383	231970	265625	557990	321287	655554	408392	22859.9	18213.9	23710.1	25830.2	283599	439618	455629	454831	524776	729368	546788	492972	222568	208383	194163	289220	727101
P62070	3	0.7768	1	0.304692	2.54946	211.75	5.72663e-11	1.51556e-09	18.2829	Day 28	Day 1	Ras-related protein R-Ras2 OS=Homo sapiens GN=RRAS2 PE=1 SV=1	7802.89	5333.28	7558.54	6399.52	60055.3	68445.6	41575.4	61020.3	113645	68193.7	69359.7	77414.6	114097	110020	136702	134543	121374	84373.6	175446	90709.9	4043.08	2743.67	3583.55	2752.55	39374.4	53781.2	39496.5	43255.7	72186.6	49534	51759	51199.9	86067.2	110020	114423	146495	158158
P15151	3	0.7768	3	0.914077	0.849819	182.26	7.76031e-11	2.0071e-09	21.1815	Day 42	Day 1	Poliovirus receptor OS=Homo sapiens GN=PVR PE=1 SV=2	16432.9	14629.5	11592.1	15642.3	109182	104854	121958	141898	152571	190045	172489	112699	147583	140587	197919	254657	278291	235160	456441	264924	8514.73	7526.04	5495.89	6728.03	71583.6	82389.5	115859	100588	96912.1	138044	128718	74535.9	111328	140587	165662	277278	362633
Q8IWA5	3	0.7768	3	0.914077	0.849819	122.6	9.88678e-11	2.39386e-09	42.5532	Day 42	Day 1	Choline transporter-like protein 2 OS=Homo sapiens GN=SLC44A2 PE=1 SV=3	13657.7	10074.8	24986.8	14315.7	123592	330014	269280	294838	259630	233906	246331	253194	318968	362175	408878	530908	808871	656052	685282	532141	7076.78	5182.91	11846.4	6157.47	81031.3	259309	255815	209003	164916	169903	183822	167456	240609	362175	342239	578068	1.05402e+06
P13987	3	0.7768	3	0.914077	0.849819	193.92	1.17733e-10	2.79125e-09	12.4936	Day 42	Day 1	CD59 glycoprotein OS=Homo sapiens GN=CD59 PE=1 SV=1	133330	92126.3	66984.1	99432.7	598369	966269	720493	699046	470376	532651	433289	513471	709017	655945	808574	941189	1.18666e+06	954658	1.53663e+06	1.21797e+06	69085.4	47393.7	31757.5	42767.9	392312	759247	684466	495536	298780	386903	323337	339596	534838	655945	676793	1.02479e+06	1.5463e+06
O14657	3	0.7768	3	0.914077	0.849819	218.05	9.43737e-10	1.30569e-08	18.3276	Day 42	Day 1	Torsin-1B OS=Homo sapiens GN=TOR1B PE=1 SV=2	28876.8	23538.6	39785.1	12829.9	210828	190010	267879	321048	195998	201100	227237	198930	524743	297857	332088	505621	437150	515409	519838	452560	14962.6	12109.2	18862.3	5518.39	138226	149301	254484	227583	124497	146074	169573	131567	395833	297857	277964	550534	569637
P62861	3	0.7768	3	0.914077	0.849819	189.74	9.52306e-10	1.30569e-08	50.2053	Day 14	Day 1	40S ribosomal protein S30 OS=Homo sapiens GN=FAU PE=1 SV=1	88241	126801	72522.4	79622.8	1.83237e+06	812619	2.01722e+06	3.99241e+06	3.37473e+06	5.33351e+06	5.78204e+06	3.94448e+06	2.56862e+06	1.94955e+06	3.12934e+06	4.19322e+06	2.97576e+06	3.28973e+06	3.08595e+06	4.282e+06	45722.3	65232	34383.3	34247.3	1.20137e+06	638517	1.91635e+06	2.83012e+06	2.14361e+06	3.87411e+06	4.31479e+06	2.60877e+06	1.9376e+06	1.94955e+06	2.61932e+06	4.5657e+06	3.87762e+06
P02765	3	0.7768	3	0.914077	0.849819	258.14	1.24148e-09	1.53666e-08	19.6338	Day 1	Day 42	Alpha-2-HS-glycoprotein OS=Homo sapiens GN=AHSG PE=1 SV=1	4.97431e+06	3.22364e+06	4.5981e+06	4.45719e+06	4.5106e+06	1.73332e+06	1.31561e+06	1.77881e+06	522898	343845	314513	362024	538009	379559	375690	313197	263622	197338	215812	201982	2.57745e+06	1.65838e+06	2.17999e+06	1.91712e+06	2.95731e+06	1.36196e+06	1.24983e+06	1.26096e+06	332141	249759	234702	239433	405840	379559	314460	341018	343518
P28070	3	0.7768	3	0.914077	0.849819	107.06	1.6907e-09	2.00419e-08	68.858	Day 42	Day 1	Proteasome subunit beta type-4 OS=Homo sapiens GN=PSMB4 PE=1 SV=4	3250.9	5765.7	5209.08	4830.65	296184	164960	228408	501451	41186.3	55836.7	146632	60250.7	155576	284853	399645	309274	174283	286998	449121	401778	1684.46	2966.12	2469.65	2077.75	194189	129618	216987	355466	26161.3	40558.2	109423	39848.2	117356	284853	334511	336747	227104
P62330	3	0.7768	2	0.609385	1.27473	247.17	2.36873e-09	2.66893e-08	35.9441	Day 42	Day 1	ADP-ribosylation factor 6 OS=Homo sapiens GN=ARF6 PE=1 SV=2	17646.5	23210.5	25603.5	20487.5	304559	553536	466597	474124	185826	321233	714524	608265	388261	565948	656070	850239	646591	597263	958899	922508	9143.59	11940.4	12138.7	8812.04	199680	434942	443266	336094	118035	233334	533206	402290	292880	565948	549144	925764	842553
P04156	3	0.7768	3	0.914077	0.849819	212.16	2.93127e-09	3.08869e-08	5.59102	Day 42	Day 1	Major prion protein OS=Homo sapiens GN=PRNP PE=1 SV=1	229583	213864	270761	490947	824061	818286	872215	982552	1.32946e+06	1.48971e+06	1.55955e+06	1.29306e+06	1.49828e+06	1.46719e+06	1.73669e+06	1.81244e+06	1.81871e+06	1.66286e+06	1.70147e+06	1.55501e+06	118959	110021	128369	211166	540284	642969	828602	696506	844464	1.08208e+06	1.1638e+06	855193	1.1302e+06	1.46719e+06	1.45364e+06	1.97344e+06	2.36991e+06
Q01995	3	0.7768	3	0.914077	0.849819	151.89	2.70877e-08	2.12591e-07	7.34092	Day 7	Day 1	Transgelin OS=Homo sapiens GN=TAGLN PE=1 SV=4	83778.7	94442.8	92680.2	67621.8	847324	406041	637568	594140	164541	153158	225029	177793	512646	389286	276660	332398	310697	383905	432026	529736	43410.1	48585.4	43940.2	29085.4	555536	319047	605688	421171	104515	111250	167926	117588	386708	389286	231570	361925	404861
P54727	3	0.7768	3	0.914077	0.849819	127.55	3.68266e-08	2.77337e-07	5.81627	Day 1	Day 42	UV excision repair protein RAD23 homolog B OS=Homo sapiens GN=RAD23B PE=1 SV=1	6.92003e+06	6.80493e+06	4.54911e+06	9.80575e+06	1.91579e+06	1.41433e+06	1.34591e+06	2.27177e+06	1.56042e+06	1.92463e+06	2.3638e+06	1.79754e+06	1.39535e+06	1.20744e+06	1.31826e+06	1.26474e+06	1.20096e+06	1.04851e+06	1.4981e+06	1.08024e+06	3.58563e+06	3.50075e+06	2.15676e+06	4.21764e+06	1.25606e+06	1.11131e+06	1.27861e+06	1.6104e+06	991169	1.398e+06	1.76396e+06	1.18885e+06	1.05257e+06	1.20744e+06	1.10341e+06	1.37708e+06	1.56494e+06
O43390	3	0.7768	2	0.609385	1.27473	137.75	4.68459e-08	3.39558e-07	42.1717	Day 7	Day 1	Heterogeneous nuclear ribonucleoprotein R OS=Homo sapiens GN=HNRNPR PE=1 SV=1	2465.34	6106.49	15381.6	5271.48	263059	176950	353587	438867	80700.5	81988.2	209015	110056	93615.2	150204	100235	158778	209694	158027	405063	245117	1277.42	3141.44	7292.49	2267.36	172471	139039	335906	311102	51260.5	59554	155975	72787.9	70617.4	150204	83898.8	172882	273247
O00767	3	0.7768	3	0.914077	0.849819	179.73	5.55751e-08	3.92823e-07	53.8007	Day 42	Day 1	Acyl-CoA desaturase OS=Homo sapiens GN=SCD PE=1 SV=2	8116.5	13387	9343.56	10405.6	53725.7	212349	482183	243750	130498	279195	211760	204591	210959	302637	427185	289794	470824	421570	608307	718727	4205.58	6886.87	4429.83	4475.67	35224.5	166853	458072	172788	82891.5	202800	158023	135311	159134	302637	357562	315535	613517
O15173	3	0.7768	3	0.914077	0.849819	135.32	5.96428e-08	4.18972e-07	12.6703	Day 42	Day 1	Membrane-associated progesterone receptor component 2 OS=Homo sapiens GN=PGRMC2 PE=1 SV=1	33801.8	26914.9	27676.1	18875.5	78132.5	75872.8	165923	65462.8	122188	145115	220711	158613	163643	180196	134580	260404	319727	239671	450307	349418	17514.5	13846.2	13121.4	8118.72	51226.5	59617.2	157626	46404.9	77612.9	105407	164703	104902	123442	180196	112646	283535	416626
Q9H239	3	0.7768	3	0.914077	0.849819	204.48	7.81007e-08	5.22815e-07	9.03911	Day 42	Day 1	Matrix metalloproteinase-28 OS=Homo sapiens GN=MMP28 PE=2 SV=2	23726.6	24342.5	18063.5	36308.9	77360.5	64787.3	72685.9	102097	27957.3	25282.8	77347.6	39096.7	125214	158756	182024	177726	212643	278834	186177	248326	12294	12522.8	8564.02	15617.1	50720.3	50906.7	69051.4	72374.1	17758.3	18364.7	57719.8	25857.5	94453.7	158756	152357	193513	277089
P10620	3	0.7768	3	0.914077	0.849819	265.37	8.54476e-08	5.52497e-07	9.64901	Day 42	Day 1	Microsomal glutathione S-transferase 1 OS=Homo sapiens GN=MGST1 PE=1 SV=1	253798	204409	209742	185241	517952	785639	1.39313e+06	708720	772184	939425	1.01032e+06	1.19452e+06	879672	1.0254e+06	922002	1.50432e+06	2.0214e+06	1.41375e+06	2.20789e+06	2.5894e+06	131506	105157	99439.8	79675.6	339588	617316	1.32347e+06	502393	490487	682372	753937	790023	663569	1.0254e+06	771734	1.63795e+06	2.63403e+06
P07384	3	0.7768	3	0.914077	0.849819	141.83	1.0162e-07	6.43187e-07	4.81594	Day 42	Day 1	Calpain-1 catalytic subunit OS=Homo sapiens GN=CAPN1 PE=1 SV=1	46944.5	31002.7	43052.6	40917.8	154253	101474	106472	104695	122047	65594.7	120748	103159	186350	171379	135548	153890	217771	158443	205945	197627	24324.4	15949.1	20411.5	17599.5	101134	79733.2	101148	74215.5	77523.8	47646.2	90106.6	68226.6	140571	171379	113457	167559	283771
P52209	3	0.7768	3	0.914077	0.849819	123.44	1.15041e-07	7.00089e-07	8.77327	Day 42	Day 1	6-phosphogluconate dehydrogenase, decarboxylating OS=Homo sapiens GN=PGD PE=1 SV=3	49054.4	19935.8	34525.4	30559.2	103156	92416.2	222990	97101.4	58720.4	51735.2	97185.7	68799.7	252258	230954	184727	255864	238266	293458	294941	349610	25417.6	10255.8	16368.7	13144.1	67632.8	72616.1	211840	68832.7	37298.8	37579	72523.8	45502.3	190288	230954	154620	278592	310478
P22061	3	0.7768	2	0.609385	1.27473	131.94	1.96647e-07	1.10142e-06	10.0501	Day 42	Day 1	Protein-L-isoaspartate(D-aspartate) O-methyltransferase OS=Homo sapiens GN=PCMT1 PE=1 SV=4	24777.8	27492.6	27215.9	29913.3	53858.4	55351.1	75500.1	75809	65190.6	49103.8	70029.7	87726	97449.3	152346	88145.7	95080.6	173722	176266	463017	286478	12838.7	14143.4	12903.2	12866.3	35311.5	43492.2	71724.9	53739.1	41408.7	35667.6	52259	58019.6	73509.6	152346	73779.7	103526	226372
Q8WWI5	3	0.7768	3	0.914077	0.849819	225.4	4.5035e-07	2.18295e-06	3.89206	Day 42	Day 7	Choline transporter-like protein 1 OS=Homo sapiens GN=SLC44A1 PE=1 SV=1	795718	671295	684147	751622	195317	270081	242623	273622	260731	323115	354161	240507	404006	472138	468312	594030	1.04687e+06	619786	1.37619e+06	777768	412303	345343	324358	323287	128057	212217	230491	193964	165615	234702	264289	159065	304756	472138	391987	646797	1.36415e+06
Q9H223	3	0.7768	2	0.609385	1.27473	140.03	5.60776e-07	2.60357e-06	5.42527	Day 42	Day 1	EH domain-containing protein 4 OS=Homo sapiens GN=EHD4 PE=1 SV=1	77625.8	88329.7	86582.9	45844.7	265460	271638	294158	371892	216871	174437	271167	193934	212988	231661	230620	327535	367226	287652	589575	374357	40222	45440.6	41049.4	19718.7	174045	213440	279449	263625	137755	126706	202356	128262	160665	231661	193034	356629	478522
P06753;P67936	3	0.7768	3	0.914077	0.849819	260.71	5.93768e-07	2.73566e-06	3.69237	Day 1	Day 14	Tropomyosin alpha-3 chain OS=Homo sapiens GN=TPM3 PE=1 SV=2	1.49793e+06	850854	1.06782e+06	733747	840496	761278	902783	1.01654e+06	343549	246875	307560	226049	315918	454626	379753	444313	685249	529012	740087	695320	776153	437716	506259	315599	551059	598175	857641	720597	218220	179323	229514	149503	238308	454626	317861	483781	892928
Q13011	3	0.7768	3	0.914077	0.849819	289.09	6.08062e-07	2.78856e-06	23.9629	Day 42	Day 1	Delta(3,5)-Delta(2,4)-dienoyl-CoA isomerase, mitochondrial OS=Homo sapiens GN=ECH1 PE=1 SV=2	42573.6	47132.7	53652.5	13232.8	253171	254476	424852	293391	189584	233579	412307	194972	299501	555265	603287	836770	500734	670412	1.48899e+06	1.09225e+06	22059.6	24247.1	25436.9	5691.69	165988	199955	403609	207978	120423	169665	307680	128949	225925	555265	504964	911098	652492
Q12959	3	0.7768	3	0.914077	0.849819	105.59	7.29161e-07	3.19148e-06	30.9419	Day 42	Day 1	Disks large homolog 1 OS=Homo sapiens GN=DLG1 PE=1 SV=2	2679.1	12659.6	11843.3	14552	11701.8	32851.3	29659.8	21472.7	18159.9	15362.7	33561.6	11057.3	41266.8	142658	129334	88372.4	269658	251049	429506	341117	1388.18	6512.64	5614.97	6259.08	7672.14	25813	28176.7	15221.4	11535	11159	25045	7313.01	31129.1	142658	108255	96222.3	351383
Q7Z4W1	3	0.7768	3	0.914077	0.849819	143.79	8.62945e-07	3.63716e-06	3.52086	Day 42	Day 14	L-xylulose reductase OS=Homo sapiens GN=DCXR PE=1 SV=2	83869.2	86656.4	90208.5	123574	218062	138910	201204	280227	61563.2	71285.3	96494.8	62678.1	222203	211445	218012	268558	205546	263476	210732	348412	43457	44579.8	42768.4	53151.4	142969	109149	191143	198646	39104.5	51779.7	72008.2	41453.6	167616	211445	182480	292413	267841
P12272	3	0.7768	3	0.914077	0.849819	147.54	1.04701e-06	4.30144e-06	8.01676	Day 7	Day 1	Parathyroid hormone-related protein OS=Homo sapiens GN=PTHLH PE=1 SV=1	56494.7	104353	113000	85649.9	709928	458198	580462	1.13342e+06	299508	353054	443141	337181	388829	214662	346663	441367	241075	399124	283719	297047	29272.9	53683.6	53574	36839.7	465454	360030	551438	803452	190246	256449	330690	223003	293308	214662	290164	480573	314138
Q6NUK1	3	0.7768	3	0.914077	0.849819	133.27	1.13079e-06	4.56328e-06	6.22271	Day 42	Day 1	Calcium-binding mitochondrial carrier protein SCaMC-1 OS=Homo sapiens GN=SLC25A24 PE=1 SV=2	34949.9	19147.5	15649.1	21152	44781.1	46051.5	84435.4	32076	66327.6	77883.3	123274	95445.4	92579.8	99643.8	85996.8	137806	160025	120669	142377	142565	18109.4	9850.3	7419.33	9097.86	29360.1	36185	80213.4	22737.8	42130.9	56572.3	91991.9	63125	69836.4	99643.8	71981	150047	208523
P03973	3	0.7768	3	0.914077	0.849819	152.54	1.28914e-06	5.12953e-06	3.76468	Day 42	Day 1	Antileukoproteinase OS=Homo sapiens GN=SLPI PE=1 SV=2	319970	413441	366976	231589	395516	287776	457468	490935	378591	610739	657689	400474	861489	712022	955845	1.10863e+06	1.08963e+06	1.26645e+06	1.30492e+06	1.35346e+06	165793	212692	173985	99610.7	259314	226120	434594	348011	240479	443624	490793	264863	649853	712022	800061	1.2071e+06	1.41987e+06
O15145	3	0.7768	3	0.914077	0.849819	132.51	1.38771e-06	5.42684e-06	20.2932	Day 42	Day 1	Actin-related protein 2/3 complex subunit 3 OS=Homo sapiens GN=ARPC3 PE=1 SV=3	7518.25	20113	40603.6	7346.97	270078	301056	424757	384275	64786.6	115688	314160	129267	144202	345325	320846	393688	291759	335475	506424	400137	3895.6	10347	19250.4	3160.07	177073	236555	403518	272403	41152	84032.6	234439	85493.4	108777	345325	268555	428659	380182
O43776	3	0.7768	3	0.914077	0.849819	136.1	1.66092e-06	6.30043e-06	8.41467	Day 42	Day 14	Asparagine--tRNA ligase, cytoplasmic OS=Homo sapiens GN=NARS PE=1 SV=1	18133.8	18154.3	34934.4	44463.3	40836.7	39683.7	92019.1	39612.6	28837.1	25293.1	34851.2	23653.6	83512.4	152528	98398.6	83082.4	143704	183152	348311	272619	9396.06	9339.34	16562.6	19124.5	26774	31181.5	87417.9	28080.4	18317.1	18372.2	26007.3	15643.8	62996.5	152528	82361.6	90462.4	187256
O95297	3	0.7768	3	0.914077	0.849819	168.93	1.74826e-06	6.58674e-06	6.4657	Day 42	Day 1	Myelin protein zero-like protein 1 OS=Homo sapiens GN=MPZL1 PE=1 SV=1	25712.3	69912.9	55702.2	83438.2	155055	237219	269383	185167	124011	117102	113488	122736	160008	226527	215088	191522	475521	332764	434103	275537	13322.9	35966.2	26408.7	35888.4	101659	186395	255913	131260	78770.9	85059.8	84689.4	81174.3	120700	226527	180033	208535	619637
P17980	3	0.7768	3	0.914077	0.849819	156.53	1.77526e-06	6.63735e-06	9.22303	Day 28	Day 1	26S protease regulatory subunit 6A OS=Homo sapiens GN=PSMC3 PE=1 SV=3	9406.1	15730.2	50860.3	23076.7	133630	158453	207144	122640	129206	92896.6	123353	150524	281069	208920	145538	278228	203410	150348	296936	214944	4873.79	8092.27	24113.1	9925.71	87612.5	124505	196787	86936.2	82070.8	67477.6	92051	99552.2	212021	208920	121818	302942	265058
P40925	3	0.7768	3	0.914077	0.849819	203.63	2.22261e-06	7.7587e-06	3.90987	Day 7	Day 14	Malate dehydrogenase, cytoplasmic OS=Homo sapiens GN=MDH1 PE=1 SV=4	1.1452e+06	965132	835034	950666	1.90055e+06	1.10156e+06	1.82832e+06	1.95848e+06	364488	535838	515995	320031	1.13504e+06	1.04701e+06	1.0275e+06	1.49693e+06	606806	771155	766779	920194	593389	496505	395894	408900	1.24607e+06	865551	1.7369e+06	1.38832e+06	231520	389218	385056	211660	856205	1.04701e+06	860039	1.6299e+06	790711
O75787	3	0.7768	3	0.914077	0.849819	138.74	2.23971e-06	7.79447e-06	22.5072	Day 42	Day 1	Renin receptor OS=Homo sapiens GN=ATP6AP2 PE=1 SV=2	3626.11	11238.9	9278.9	24798.1	149227	101620	181322	224000	31172.3	22885.7	65026.7	29620.1	85869.6	240169	212951	224904	109762	210420	372505	408858	1878.88	5781.75	4399.18	10666.1	97838.8	79848.2	172256	158788	19800.4	16623.6	48525.5	19589.9	64774.6	240169	178244	244882	143027
P16989	3	0.7768	1	0.304692	2.54946	265.08	2.36653e-06	8.16093e-06	4.94908	Day 7	Day 42	Y-box-binding protein 3 OS=Homo sapiens GN=YBX3 PE=1 SV=4	204293	116387	163455	115254	826171	487156	532680	805816	216692	386229	345312	257890	189753	177956	176712	200569	184381	109693	81955.5	159792	105855	59874.5	77494.8	49572.9	541667	382783	506044	571223	137642	280546	257685	170561	143138	177956	147911	218385	240261
Q9NP72	3	0.7768	3	0.914077	0.849819	184.45	4.87337e-06	1.47947e-05	25.9712	Day 42	Day 1	Ras-related protein Rab-18 OS=Homo sapiens GN=RAB18 PE=1 SV=1	18591.4	5484.78	17609.7	3100.71	84030.8	106596	219607	322052	138914	279619	184564	89094.8	125949	146977	148913	249343	221052	150876	540015	251219	9633.19	2821.6	8348.83	1333.67	55093.6	83758	208626	228295	88237.6	203107	137729	58924.8	95008	146977	124643	271491	288047
Q03252	3	0.7768	1	0.304692	2.54946	130.52	5.37596e-06	1.60153e-05	4.96515	Day 14	Day 1	Lamin-B2 OS=Homo sapiens GN=LMNB2 PE=1 SV=4	5065.22	4709.1	3564.28	2866.54	26128.5	11204	13665.1	12390.7	17884.9	18768	21385.2	22422.9	11764.8	15565.6	13968.9	17741.8	22503	10629.4	25894.9	16182.8	2624.55	2422.56	1689.84	1232.95	17130.8	8803.56	12981.8	8783.47	11360.4	13632.5	15958.5	14829.9	8874.66	15565.6	11692.2	19317.8	29323
P07919	3	0.7768	3	0.914077	0.849819	214.84	6.45188e-06	1.87302e-05	22.3579	Day 42	Day 1	Cytochrome b-c1 complex subunit 6, mitochondrial OS=Homo sapiens GN=UQCRH PE=1 SV=2	19060	17006.1	20245.9	15162.8	54417	75843.4	124701	46519	70823.9	74726.9	136506	107234	114372	253652	91960.8	168438	176502	173942	900636	346946	9875.99	8748.67	9598.71	6521.79	35677.7	59594	118465	32976.1	44986.9	54279.5	101866	70921.7	86275	253652	76973	183400	229995
O94788	3	0.7768	1	0.304692	2.54946	171.41	7.53451e-06	2.10154e-05	2.74379	Day 28	Day 1	Retinal dehydrogenase 2 OS=Homo sapiens GN=ALDH1A2 PE=1 SV=3	49993.2	43032.9	46979.4	56704.8	128457	95947.6	131028	95868.4	71595.5	51263.5	74375.8	68262	171299	134988	93481.3	139964	84031.9	85168.3	106354	119376	25904.1	22138	22273.2	24389.8	84221.2	75391	124476	67958.7	45477.1	37236.4	55502.2	45146.6	129217	134988	78245.7	152396	109499
Q14956	3	0.7768	3	0.914077	0.849819	151.3	9.21907e-06	2.45698e-05	21.0692	Day 42	Day 1	Transmembrane glycoprotein NMB OS=Homo sapiens GN=GPNMB PE=1 SV=2	47690.7	114505	109050	44634.5	268724	177354	448568	346955	112407	120502	225031	158741	279989	2.9932e+06	1.25273e+06	1.24581e+06	759940	1.59612e+06	1.7303e+06	2.56897e+06	24711	58906	51701	19198.1	176185	139356	426138	245948	71400.5	87529.4	167927	104987	211206	2.9932e+06	1.04856e+06	1.35647e+06	990256
P83881	3	0.7768	1	0.304692	2.54946	113.81	1.06886e-05	2.77709e-05	8.6603	Day 14	Day 1	60S ribosomal protein L36a OS=Homo sapiens GN=RPL36A PE=1 SV=2	6378.39	2565.68	12995.2	9748.33	35964.8	18748.9	25988.7	47990.2	58955.6	72002.1	77150.4	66316.2	52239.5	28518.6	44406.3	47102.2	37489.6	48546.3	58688	29967.1	3304.98	1319.89	6161.09	4192.94	23579.8	14731.9	24689.2	34019	37448.2	52300.3	57572.6	43859.7	39406.2	28518.6	37169	51286.2	48851.6
Q9Y6B6;Q9NR31	3	0.7768	3	0.914077	0.849819	133.14	1.07709e-05	2.79209e-05	5.93139	Day 42	Day 1	GTP-binding protein SAR1b OS=Homo sapiens GN=SAR1B PE=1 SV=1	89251.2	65456.4	51036.1	49819.7	322782	172464	334524	156846	247130	305034	449177	402641	283711	317314	262095	451905	281673	204898	540076	489199	46245.7	33673.6	24196.5	21428.4	211627	135514	317797	111184	156975	221568	335193	266296	214013	317314	219379	492047	367040
P18206	3	0.7768	3	0.914077	0.849819	138.99	1.15196e-05	2.94592e-05	24.867	Day 7	Day 1	Vinculin OS=Homo sapiens GN=VCL PE=1 SV=4	62264.3	73755.5	29315.7	136672	2.08183e+06	494281	2.12279e+06	2.81112e+06	107257	105439	118057	69421.1	110017	372936	287505	298417	125565	245488	282899	427970	32262.4	37943	13898.7	58785.3	1.36492e+06	388382	2.01664e+06	1.99273e+06	68129	76587.7	88098.9	45913.2	82989.9	372936	240648	324924	163620
Q99460	3	0.7768	3	0.914077	0.849819	122.99	1.2589e-05	3.17656e-05	23.9356	Day 42	Day 1	26S proteasome non-ATPase regulatory subunit 1 OS=Homo sapiens GN=PSMD1 PE=1 SV=2	3837.06	1621.14	3303.59	4252.33	94826.8	49007	80970.9	22880.8	8589.49	7249.31	14557.1	13905.5	14661.7	97729.3	71853.1	45921.8	24388.7	63541.8	113169	110402	1988.18	833.981	1566.25	1829.01	62171.8	38507.3	76922.1	16219.6	5455.99	5265.7	10863.1	9196.72	11059.8	97729.3	60142.5	50001	31780.2
P54753	3	0.7768	1	0.304692	2.54946	128.64	1.30008e-05	3.2732e-05	164.636	Day 42	Day 1	Ephrin type-B receptor 3 OS=Homo sapiens GN=EPHB3 PE=1 SV=2	1713.8	0	0	0	6648.82	12358.2	11669.4	1691.66	26855.7	22918.2	10183.9	11054.3	39811.4	37644.5	42702.9	44061.5	67447.5	58625.9	76987.1	79092	888.007	0	0	0	4359.21	9710.5	11085.9	1199.17	17058.6	16647.1	7599.59	7310.98	30031.2	37644.5	35743.2	47975.3	87888.8
O60506	3	0.7768	2	0.609385	1.27473	136.65	1.5506e-05	3.77166e-05	112.319	Day 42	Day 1	Heterogeneous nuclear ribonucleoprotein Q OS=Homo sapiens GN=SYNCRIP PE=1 SV=2	1369.82	2943.31	5607.34	1701.65	196570	381741	275347	220530	6056.82	27819.1	195294	22557.5	20675.7	513100	176852	291167	202773	274920	497427	330269	709.777	1514.16	2658.47	731.911	128879	299954	261579	156328	3847.26	20207	145736	14918.9	15596.4	513100	148029	317030	264228
P51571	3	0.7768	3	0.914077	0.849819	147.78	1.62363e-05	3.92292e-05	8.37132	Day 42	Day 1	Translocon-associated protein subunit delta OS=Homo sapiens GN=SSR4 PE=1 SV=1	26151.6	23302.4	24439.4	21687.4	63778.9	58152.7	141753	103033	59506.5	75512.3	125305	92180.5	71062.6	87912.3	92417.5	114721	153929	110939	383809	151460	13550.5	11987.8	11586.8	9328.15	41815.7	45693.6	134665	73037.6	37798.2	54850.1	93507.7	60965.6	53605.1	87912.3	77355.4	124912	200580
P29373;P29762	3	0.7768	3	0.914077	0.849819	153.59	1.92993e-05	4.59468e-05	3.40803	Day 42	Day 1	Cellular retinoic acid-binding protein 2 OS=Homo sapiens GN=CRABP2 PE=1 SV=2	82756.9	56022.3	44342.9	68906.3	148494	99798.9	88117.4	90444.6	85122.3	72322.6	75653.9	80487.3	122736	119076	95692.8	154255	150111	183790	286552	238468	42880.7	28820.3	21023.2	29637.9	97358	78417.1	83711.3	64113.9	54069.1	52533.1	56455.9	53232.1	92584.6	119076	80096.8	167957	195605
Q13200	3	0.7768	3	0.914077	0.849819	219.02	1.96636e-05	4.66191e-05	2.4673	Day 7	Day 1	26S proteasome non-ATPase regulatory subunit 2 OS=Homo sapiens GN=PSMD2 PE=1 SV=3	74185.8	56584.2	51004.2	37787.3	124870	108922	164756	143176	107714	89210.1	79987.9	115751	130008	121387	104861	144785	124397	107106	143182	135025	38439.5	29109.3	24181.3	16253	81869.3	85585.3	156518	101494	68419.2	64799.8	59690.1	76554.5	98069.8	121387	87771.1	157646	162098
Q9HDC9	3	0.7768	3	0.914077	0.849819	169.24	2.03265e-05	4.78914e-05	3.98699	Day 42	Day 1	Adipocyte plasma membrane-associated protein OS=Homo sapiens GN=APMAP PE=1 SV=2	122792	78272.9	67623.9	92694.1	174249	188215	388242	215742	192960	176352	299030	239138	298954	299987	257306	369530	367850	240191	441124	391666	63625	40266.9	32060.9	39869.5	114244	147890	368829	152934	122567	128097	223148	158159	225512	299987	215370	402354	479334
P02768	3	0.7768	3	0.914077	0.849819	143.1	2.09985e-05	4.92708e-05	3.77887	Day 7	Day 28	Serum albumin OS=Homo sapiens GN=ALB PE=1 SV=2	1.88598e+06	1.85262e+06	1.07884e+06	1.67054e+06	3.03916e+06	859417	1.95427e+06	1.70917e+06	537078	601231	480965	516344	442536	520953	341801	695846	419249	555426	488709	704221	977226	953066	511482	718530	1.99258e+06	675288	1.85655e+06	1.21159e+06	341148	436717	358915	341496	333821	520953	286095	757656	546311
O43852	3	0.7768	3	0.914077	0.849819	208.8	2.24024e-05	5.20284e-05	7.43141	Day 42	Day 7	Calumenin OS=Homo sapiens GN=CALU PE=1 SV=2	60762.4	87653.8	121507	88053.6	31062.5	93118.1	78765.8	50214.9	151730	79357.4	118877	118409	141665	217826	182570	192708	553625	207720	709138	410863	31484.2	45092.9	57607	37873.5	20365.7	73167.7	74827.3	35596.1	96378	57643	88710.5	78312.7	106863	217826	152815	209826	721412
P20339	3	0.7768	1	0.304692	2.54946	180.5	2.77569e-05	6.24257e-05	4.58022	Day 7	Day 1	Ras-related protein Rab-5A OS=Homo sapiens GN=RAB5A PE=1 SV=2	22637.5	30194.1	17946.4	18756.2	80430.7	91008.3	141525	97121.3	17825.8	50606.4	31125.2	35020.6	67675.1	63210.1	48684.7	102448	60351.3	43616.2	53267.6	82047.7	11729.7	15533.1	8508.47	8067.39	52733.3	71509.9	134449	68846.9	11322.8	36759.1	23226.8	23161.6	51049.8	63210.1	40750.1	111549	78642
P15153	3	0.7768	2	0.609385	1.27473	124.29	2.81394e-05	6.29129e-05	7.40934	Day 42	Day 1	Ras-related C3 botulinum toxin substrate 2 OS=Homo sapiens GN=RAC2 PE=1 SV=1	17962.6	4916.43	22447.3	5479.58	48046.5	107299	129690	80087.5	25595.3	22629.7	34276.9	31189.6	32937.6	18902.3	19786.1	27540	100673	58400.3	141868	75497	9307.37	2529.22	10642.4	2356.87	31501	84310.3	123205	56772	16258	16437.6	25578.8	20628	24846.1	18902.3	16561.3	29986.3	131184
Q16822	3	0.7768	3	0.914077	0.849819	127.23	3.32491e-05	7.29046e-05	39.4267	Day 42	Day 1	Phosphoenolpyruvate carboxykinase [GTP], mitochondrial OS=Homo sapiens GN=PCK2 PE=1 SV=3	4761.85	5493.85	4465.39	6818.09	16709.7	12160	41575.4	14161.9	5024.45	5844.5	13812.1	8170.71	11760.4	298764	126914	73009.9	101273	99822.5	413157	234966	2467.36	2826.27	2117.07	2932.59	10955.5	9554.71	39496.6	10039	3191.5	4245.29	10307.1	5403.89	8871.32	298764	106230	79495.2	131966
Q9Y4W6	3	0.7768	1	0.304692	2.54946	116.56	3.55985e-05	7.76074e-05	5.65315	Day 42	Day 1	AFG3-like protein 2 OS=Homo sapiens GN=AFG3L2 PE=1 SV=2	20830.3	35258.7	19081.9	13908.3	24351.8	23300.3	63873.9	19349.2	36260.7	49301.1	97804.6	54447.5	79592.3	85184	62829.1	116925	121003	100688	153288	128599	10793.2	18138.6	9046.83	5982.21	15965.9	18308.2	60680.1	13716.1	23032.6	35810.9	72985.6	36010.1	60039.4	85184	52589.2	127311	157675
P18077	3	0.7768	3	0.914077	0.849819	128.02	4.56485e-05	9.72808e-05	2.1118	Day 42	Day 1	60S ribosomal protein L35a OS=Homo sapiens GN=RPL35A PE=1 SV=2	146304	123207	106822	123090	193916	178608	216452	194719	243785	211369	248610	247370	250872	233153	199733	275036	303155	178531	324695	248300	75807.8	63382.9	50644.8	52943.3	127138	140342	205629	138032	154851	153533	185522	163604	189242	233153	167181	299466	395033
P04632	3	0.7768	3	0.914077	0.849819	171.77	5.42984e-05	0.000111941	2.63796	Day 28	Day 1	Calpain small subunit 1 OS=Homo sapiens GN=CAPNS1 PE=1 SV=1	182815	139318	104355	140469	313124	252650	400037	372412	196675	186243	256476	329699	384219	368890	300099	442401	352509	246032	334587	345005	94726.1	71671.1	49475.3	60418.4	205295	198520	380034	263994	124927	135282	191392	218054	289831	368890	251189	481699	459344
Q9UKM9;Q86SE5	3	0.7768	3	0.914077	0.849819	126.6	5.91455e-05	0.00012084	5.85145	Day 42	Day 1	RNA-binding protein Raly OS=Homo sapiens GN=RALY PE=1 SV=1	43117.8	33051.6	19677.2	19814.7	43268.4	64001.1	109404	74809.4	64773	53419.3	53155.3	55508.2	84655.1	84232.1	50505.2	69949.4	185597	86748.9	246634	157807	22341.6	17003.2	9329.06	8522.66	28368.3	50289	103934	53030.5	41143.4	38802.3	39666.6	36711.6	63858.4	84232.1	42273.9	76162.8	241846
P27701	2	0.517866	2	0.609385	0.849819	94.56	4.7895e-13	6.09677e-11	32.1151	Day 42	Day 1	CD82 antigen OS=Homo sapiens GN=CD82 PE=1 SV=1	7185.89	6361.23	6014.68	6363.67	217318	117617	115378	148367	173342	118433	94212.6	133567	115707	118356	125812	113456	216633	162779	220550	232638	3723.38	3272.49	2851.59	2737.14	142482	92418.1	109609	105174	110106	86026.2	70305.2	88337.8	87282.3	118356	105307	123534	282288
P31431	2	0.517866	2	0.609385	0.849819	113.9	2.04909e-10	3.88645e-09	38.2434	Day 42	Day 1	Syndecan-4 OS=Homo sapiens GN=SDC4 PE=1 SV=2	15028.4	11069.8	9957.52	11503.2	84061.4	135411	106867	161897	98806	163216	120985	131727	321210	162307	172761	330392	302365	394378	629777	492294	7787.01	5694.77	4720.92	4947.73	55113.7	106399	101523	114765	62761	118555	90283.4	87120.8	242301	162307	144605	359740	394003
P18827	2	0.517866	2	0.609385	0.849819	113.59	6.40176e-10	9.4613e-09	13.575	Day 42	Day 1	Syndecan-1 OS=Homo sapiens GN=SDC1 PE=1 SV=3	55724.6	44386.6	37745.4	34071.1	186183	227252	267922	412944	425926	484319	363898	428285	314834	243361	266852	429581	582044	504267	527002	720602	28873.8	22834.4	17895.3	14654.6	122068	178563	254525	292726	270546	351796	271555	283256	237491	243361	223360	467739	758444
P61970	2	0.517866	2	0.609385	0.849819	115.02	3.63975e-09	3.80003e-08	67.2445	Day 42	Day 1	Nuclear transport factor 2 OS=Homo sapiens GN=NUTF2 PE=1 SV=1	23202.2	5276.3	20306.3	4919.24	485086	331927	534929	739401	285110	228818	366661	228586	454187	686855	655529	654984	532839	810310	1.09664e+06	1.17151e+06	12022.3	2714.36	9627.33	2115.86	318040	260812	508181	524143	181100	166207	273617	151181	342610	686855	548691	713165	694328
P62304	2	0.517866	2	0.609385	0.849819	83.04	4.9277e-09	4.92723e-08	7.3178	Day 1	Day 42	Small nuclear ribonucleoprotein E OS=Homo sapiens GN=SNRPE PE=1 SV=1	2.19788e+06	2.48049e+06	2.0607e+06	3.22001e+06	982602	898156	856670	1.2078e+06	1.19769e+06	656160	705429	1.05095e+06	672947	491118	588036	469388	332527	312583	370547	345282	1.13884e+06	1.27607e+06	976990	1.38499e+06	644229	705727	813834	856179	760767	476616	526419	695067	507629	491118	492198	511083	433307
Q9Y337	2	0.517866	2	0.609385	0.849819	79.51	5.16342e-09	5.07677e-08	10.6892	Day 42	Day 14	Kallikrein-5 OS=Homo sapiens GN=KLK5 PE=1 SV=2	41612.5	46372.3	46869.7	41707.2	29330.3	40148.6	44505.2	46497.5	15636	10461.2	12356.3	25957.6	46905.8	57055.8	59285.8	67203.9	135689	175953	174343	202519	21561.6	23855.9	22221.2	17939.1	19230	31546.8	42279.8	32960.9	9931.9	7598.71	9220.72	17167.7	35382.8	57055.8	49623.4	73173.5	176813
P62306	2	0.517866	2	0.609385	0.849819	155.14	6.08842e-09	5.9219e-08	11.7348	Day 1	Day 42	Small nuclear ribonucleoprotein F OS=Homo sapiens GN=SNRPF PE=1 SV=1	4.59729e+06	5.2442e+06	5.66613e+06	6.03239e+06	2.25369e+06	1.83337e+06	936772	1.87174e+06	1.91475e+06	1.25562e+06	1.08763e+06	1.32988e+06	999320	693630	942274	592017	519882	444778	469170	401735	2.38209e+06	2.69784e+06	2.68634e+06	2.59465e+06	1.4776e+06	1.44057e+06	889931	1.32683e+06	1.21624e+06	912048	811631	879547	753824	693630	788702	644605	677443
Q15836;P63027	2	0.517866	2	0.609385	0.849819	245.23	7.06256e-09	6.70436e-08	7.29831	Day 14	Day 1	Vesicle-associated membrane protein 3 OS=Homo sapiens GN=VAMP3 PE=1 SV=3	204484	170610	212483	194861	575708	603590	923697	913182	1.06792e+06	1.42501e+06	2.07789e+06	1.13965e+06	991772	1.0967e+06	1.43732e+06	1.80706e+06	1.25465e+06	1.38099e+06	1.49181e+06	1.24497e+06	105954	87769.1	100739	83813.3	377455	474272	877509	647332	678335	1.03508e+06	1.55061e+06	753736	748130	1.0967e+06	1.20306e+06	1.96757e+06	1.6349e+06
O60487	2	0.517866	2	0.609385	0.849819	134.07	7.19276e-09	6.76476e-08	24.8454	Day 42	Day 1	Myelin protein zero-like protein 2 OS=Homo sapiens GN=MPZL2 PE=1 SV=1	6161.97	10623.1	10170.2	15316	149046	104970	161330	62897.6	39539	38493	49877.3	77988.7	73864.5	93278.8	66080.5	92141.7	267442	183945	300806	298054	3192.83	5465	4821.73	6587.69	97719.9	82480	153263	44586.5	25114.9	27960.3	37220.4	51579.6	55718.7	93278.8	55310.7	100326	348496
Q07955	2	0.517866	2	0.609385	0.849819	112.65	9.3118e-09	8.34396e-08	7.49224	Day 28	Day 1	Serine/arginine-rich splicing factor 1 OS=Homo sapiens GN=SRSF1 PE=1 SV=2	24333.8	13906.6	13810.3	14523	30374.4	55553.5	47463.1	48756.7	75361.4	64544.5	75298.8	80915.5	163587	109833	93185.3	132181	104255	79984.7	88614.2	111238	12608.6	7154.15	6547.55	6246.61	19914.6	43651.2	45089.8	34562.4	47869.1	46883.3	56190.9	53515.3	123400	109833	77998	143922	135852
Q8NG11	2	0.517866	2	0.609385	0.849819	86.77	1.15914e-08	1.01469e-07	21.4747	Day 42	Day 1	Tetraspanin-14 OS=Homo sapiens GN=TSPAN14 PE=1 SV=1	2690.57	2294.95	3376.58	10264.9	44913.2	45745.5	70111	59517.5	32051.7	31229.2	26204.5	26570.4	73545.3	59951.9	110511	76943.2	81064.9	76252.4	128709	113983	1394.12	1180.62	1600.86	4415.12	29446.7	35944.6	66605.2	42190.5	20359	22684	19554.8	17572.9	55477.9	59951.9	92499.7	83777.9	105633
Q9Y6C9	2	0.517866	2	0.609385	0.849819	84.49	1.66049e-08	1.3793e-07	154.151	Day 42	Day 1	Mitochondrial carrier homolog 2 OS=Homo sapiens GN=MTCH2 PE=1 SV=1	396.847	502.751	1280.29	616.526	9308.27	9374.91	22448.6	5673.53	4961.23	7042.29	17073.5	11333.3	19739.1	28069.9	16012	44192.3	77364.4	59850.2	204168	89686.5	205.627	258.636	606.991	265.18	6102.83	7366.34	21326.1	4021.83	3151.35	5115.33	12740.9	7495.51	14889.9	28069.9	13402.4	48117.9	100811
Q96QR8	2	0.517866	1	0.304692	1.69964	70.26	4.72751e-08	3.405e-07	6.26454	Day 1	Day 14	Transcriptional activator protein Pur-beta OS=Homo sapiens GN=PURB PE=1 SV=3	189855	197849	200002	212546	50688.4	36503.5	25396.1	39851.4	51622.2	25588.4	25002.4	25529.9	54756.8	56759.3	57799.3	45133.2	34243.3	32007.9	49034.9	29256.2	98373.5	101782	94822.1	91419.9	33233.1	28682.7	24126.2	28249.6	32790.1	18586.7	18657.7	16884.8	41305	56759.3	48379.1	49142.2	44621.4
Q6UXI9	2	0.517866	2	0.609385	0.849819	88	6.97588e-08	4.72533e-07	111.759	Day 7	Day 1	Nephronectin OS=Homo sapiens GN=NPNT PE=2 SV=3	3568.62	1728.29	4567.82	302.082	325730	218363	266220	325924	69714.6	84948.6	96840.6	45477.7	52973.2	67871.7	85214.4	51907.5	52412.6	75598.7	112683	79800.2	1849.09	889.106	2165.63	129.931	213560	171579	252908	231039	44282.3	61704.3	72266.3	30077.7	39959.6	67871.7	71326.1	56518.4	68297.3
O95372	2	0.517866	2	0.609385	0.849819	77.9	8.33446e-08	5.51431e-07	4.79396	Day 42	Day 1	Acyl-protein thioesterase 2 OS=Homo sapiens GN=LYPLA2 PE=1 SV=1	52227.9	55108.2	34371	58838.8	148200	120497	180376	147523	61459.3	80718.1	78100.8	74700.6	147981	145576	141200	176550	176091	192725	336014	256579	27062	28350	16295.5	25307.7	97165	94680.9	171357	104575	39038.5	58631.4	58281.9	49404.9	111627	145576	118187	192232	229459
Q9H4M9	2	0.517866	1	0.304692	1.69964	92.84	8.51482e-08	5.52497e-07	117.033	Day 7	Day 1	EH domain-containing protein 1 OS=Homo sapiens GN=EHD1 PE=1 SV=2	3830.62	3281.93	12272.8	1986.18	623965	458149	857990	561065	88883.5	470381	505979	232310	66121.4	267146	317551	446312	334149	517901	423833	371453	1984.84	1688.37	5818.6	854.295	409094	359991	815088	397725	56458.3	341672	377581	153644	49877.8	267146	265796	485957	435419
P30825;P52569	2	0.517866	2	0.609385	0.849819	112.14	8.84856e-08	5.68907e-07	14.0061	Day 42	Day 1	High affinity cationic amino acid transporter 1 OS=Homo sapiens GN=SLC7A1 PE=1 SV=1	25279.6	30200.7	33616.2	27737.5	357520	290977	470673	346655	141517	173006	286349	172207	113571	306918	371531	302756	257304	308098	545396	525591	13098.7	15536.5	15937.6	11930.4	234403	228635	447138	245735	89891	125666	213685	113893	85671.1	306918	310979	329649	335285
Q9Y265	2	0.517866	2	0.609385	0.849819	81.77	1.01734e-07	6.43187e-07	19.5556	Day 42	Day 1	RuvB-like 1 OS=Homo sapiens GN=RUVBL1 PE=1 SV=1	15462	8451.49	12648.5	2671.24	85398.3	96191	159833	95206.6	73821.8	68562.6	95487	51848.7	108571	98731.1	107103	119641	180120	169457	216570	201081	8011.67	4347.81	5996.72	1148.95	55990.2	75582.2	151841	67489.5	46891.1	49802	71256.2	34291.3	81899.1	98731.1	89647.6	130268	234710
P22087	2	0.517866	2	0.609385	0.849819	101.45	1.03179e-07	6.48715e-07	16.1814	Day 42	Day 1	rRNA 2'-O-methyltransferase fibrillarin OS=Homo sapiens GN=FBL PE=1 SV=2	6600.16	1968.11	1919.86	4244	17941.7	19483.4	22459.4	17349.1	20589.8	19846.7	28626.8	22093.3	32655.3	40144	28994.4	37146.6	69815.6	37138.4	90758.5	40674.2	3419.88	1012.48	910.216	1825.42	11763.2	15309.1	21336.4	12298.3	13078.5	14416.1	21362.4	14611.9	24633.1	40144	24268.9	40446.2	90974.7
Q96A26	2	0.517866	1	0.304692	1.69964	85.76	1.64149e-07	9.53072e-07	186.356	Day 42	Day 1	Protein FAM162A OS=Homo sapiens GN=FAM162A PE=1 SV=2	6.48773	10.8796	124.467	173.439	5142.31	4280.06	12725	3761.88	5547.08	4375.99	13171.6	12424.9	9675.9	8616.99	7869.94	10405.2	18902.3	15453.9	12603.9	11792.7	3.36163	5.59693	59.0104	74.5993	3371.49	3363.06	12088.7	2666.7	3523.47	3178.6	9829.2	8217.5	7298.89	8616.99	6587.3	11329.5	24631
P62854;Q5JNZ5	2	0.517866	2	0.609385	0.849819	118.72	1.773e-07	1.01631e-06	10.6373	Day 14	Day 1	40S ribosomal protein S26 OS=Homo sapiens GN=RPS26 PE=1 SV=3	359774	495715	643592	234607	3.4732e+06	2.29926e+06	4.32646e+06	4.60255e+06	2.96891e+06	6.48475e+06	5.14039e+06	3.84777e+06	1.90205e+06	2.30607e+06	1.8064e+06	3.58114e+06	3.36309e+06	2.86452e+06	4.51744e+06	4.09219e+06	186418	255017	305130	100909	2.27715e+06	1.80665e+06	4.11012e+06	3.26263e+06	1.88583e+06	4.71034e+06	3.83596e+06	2.54481e+06	1.43479e+06	2.30607e+06	1.512e+06	3.89925e+06	4.38235e+06
P51153	2	0.517866	1	0.304692	1.69964	127.7	1.84418e-07	1.04285e-06	30.6047	Day 42	Day 1	Ras-related protein Rab-13 OS=Homo sapiens GN=RAB13 PE=1 SV=1	4490.67	2181.9	6914.05	4289.06	28692.6	49120.8	48342.8	66978.6	8765.7	8460.48	15227.2	12099.7	46388.6	50508.5	26181.6	55632.4	110894	67772.7	291944	76468.3	2326.85	1122.46	3277.99	1844.81	18811.9	38596.7	45925.5	47479.5	5567.92	6145.46	11363.1	8002.41	34992.6	50508.5	21914.5	60574.1	144503
P06744	2	0.517866	2	0.609385	0.849819	154.01	2.29407e-07	1.26057e-06	6.55785	Day 28	Day 1	Glucose-6-phosphate isomerase OS=Homo sapiens GN=GPI PE=1 SV=4	43853.3	35843.8	42310.5	55246	243344	173681	275690	266319	108798	119233	111433	97581.1	392987	235965	277941	255509	172177	180858	482321	225045	22722.7	18439.6	20059.6	23762.3	159545	136470	261905	188787	69107.8	86607.4	83155.4	64537.5	296445	235965	232642	278206	224359
Q6PIU2	2	0.517866	2	0.609385	0.849819	95.75	2.80699e-07	1.4997e-06	75.7	Day 42	Day 1	Neutral cholesterol ester hydrolase 1 OS=Homo sapiens GN=NCEH1 PE=1 SV=3	1751.06	2477.26	7248.25	1458.84	20961	78961.5	128139	53476.6	77397.8	203305	240725	335000	72135.7	67275.9	71463.1	154624	152018	146145	471232	209815	907.315	1274.41	3436.43	627.476	13742.8	62044.1	121732	37908.2	49162.6	147675	179638	221560	54414.6	67275.9	59816	168359	198090
Q7Z5G4	2	0.517866	2	0.609385	0.849819	155.17	3.82775e-07	1.92797e-06	14.7264	Day 42	Day 1	Golgin subfamily A member 7 OS=Homo sapiens GN=GOLGA7 PE=1 SV=2	12610.4	16547.5	42793.1	10979.2	249412	122892	193480	144266	123416	110213	164206	81448.9	128868	252558	277808	347242	242043	243020	408056	328144	6534.09	8512.74	20288.4	4722.34	163523	96562.2	183805	102266	78393.1	80055.5	122537	53868.1	97210.1	252558	232531	378087	315399
P43121	2	0.517866	2	0.609385	0.849819	108.18	4.32641e-07	2.12218e-06	13.5001	Day 42	Day 1	Cell surface glycoprotein MUC18 OS=Homo sapiens GN=MCAM PE=1 SV=2	8337.08	5472.2	9156.65	34982	68028.3	128004	134549	133628	170641	156527	186107	134774	34302.5	56191.4	44780.8	54920.4	212184	148278	257362	164480	4319.88	2815.14	4341.22	15046.4	44601.8	100579	127821	94725.2	108390	113697	138881	89136.1	25875.6	56191.4	37482.5	59798.9	276490
P20290	2	0.517866	2	0.609385	0.849819	101.42	4.88193e-07	2.34415e-06	66.1093	Day 7	Day 1	Transcription factor BTF3 OS=Homo sapiens GN=BTF3 PE=1 SV=1	6691.89	4824.73	29841.1	9000.55	889392	422587	1.04468e+06	972489	35179.2	81504.6	171995	106477	115749	329436	351813	160104	175295	267898	465978	620644	3467.42	2482.05	14147.8	3871.31	583118	332048	992442	689373	22345.6	59202.7	128350	70420.7	87313.8	329436	294475	174326	228422
O75955	2	0.517866	2	0.609385	0.849819	120.04	5.05745e-07	2.39808e-06	8.0211	Day 42	Day 1	Flotillin-1 OS=Homo sapiens GN=FLOT1 PE=1 SV=3	30665.2	9669.57	9352.02	14549.3	46562	53824.1	40659.1	54843.2	70878.5	65444.4	67446.6	63645	84034.1	76027.1	81419.9	107200	138238	82416.4	179049	115541	15889.2	4974.44	4433.84	6257.95	30527.7	42292.3	38626	38876.9	45021.6	47537	50331.3	42093.1	63390	76027.1	68150.1	116723	180134
P06737	2	0.517866	2	0.609385	0.849819	101.83	5.29323e-07	2.48913e-06	7.78825	Day 42	Day 1	Glycogen phosphorylase, liver form OS=Homo sapiens GN=PYGL PE=1 SV=4	11329.9	10686.3	18950.9	5182.76	32138.8	19642.3	37612.1	32286.1	13849.4	11735.5	15904.9	15883.5	69456.1	99940.6	62462.7	64306.6	52150.8	73133.3	112915	121227	5870.6	5497.51	8984.71	2229.2	21071.3	15433.9	35731.4	22886.8	8797.08	8524.37	11868.9	10504.9	52393.3	99940.6	52282.5	70018.8	67956.2
P55060	2	0.517866	2	0.609385	0.849819	92.45	6.10151e-07	2.78856e-06	29.1183	Day 42	Day 1	Exportin-2 OS=Homo sapiens GN=CSE1L PE=1 SV=3	4712.24	3527.45	4643.34	3647.62	50020.2	103973	219421	61510.9	19202.9	22312.9	117931	39406.4	61540.7	94785	62974.4	108134	81999.1	135491	128555	135299	2441.66	1814.67	2201.43	1568.91	32795	81697.2	208449	43603.5	12197.6	16207.5	88005	26062.3	46422.4	94785	52710.8	117739	106851
Q6E0U4	2	0.517866	2	0.609385	0.849819	90.22	6.18548e-07	2.80838e-06	26.7367	Day 42	Day 1	Dermokine OS=Homo sapiens GN=DMKN PE=1 SV=3	5324.39	5470.08	5535.38	1912.76	36146.7	53138.4	55495.1	43735.2	21955.3	57762.8	66950.1	26152.7	37237.5	45355.6	47335.6	43177.5	47796.9	124789	204807	110356	2758.84	2814.04	2624.36	822.713	23699.1	41753.5	52720.2	31002.8	13945.8	41957.3	49960.8	17296.7	28089.6	45355.6	39620.8	47012.8	62282.7
Q9H4G0	2	0.517866	2	0.609385	0.849819	78.27	6.33109e-07	2.84774e-06	9.57327	Day 42	Day 14	Band 4.1-like protein 1 OS=Homo sapiens GN=EPB41L1 PE=1 SV=2	41386.7	33700.7	31870.1	51584.7	12073	4499.76	4920.84	12335.7	6134.18	10984.2	10368.2	6297.3	8960.24	13659.5	12092.3	19698.6	69200.1	65890.1	133544	54788.2	21444.6	17337.1	15109.8	22187.5	7915.49	3535.7	4674.79	8744.49	3896.39	7978.62	7737.19	4164.86	6759.04	13659.5	10121.5	21448.4	90172.6
Q10589	2	0.517866	2	0.609385	0.849819	161.55	9.99047e-07	4.14933e-06	5.51121	Day 42	Day 1	Bone marrow stromal antigen 2 OS=Homo sapiens GN=BST2 PE=1 SV=1	180244	132781	131792	134517	473017	326314	418520	289351	328422	158955	154579	180666	200618	179947	194636	140869	817146	547410	1.19485e+06	633413	93393.6	68308.1	62483.2	57858.1	310127	256402	397593	205114	208611	115460	115353	119488	151333	179947	162914	153382	1.0648e+06
Q9UBS4	2	0.517866	2	0.609385	0.849819	158.95	1.213e-06	4.87772e-06	7.92985	Day 42	Day 1	DnaJ homolog subfamily B member 11 OS=Homo sapiens GN=DNAJB11 PE=1 SV=1	83223	54124.5	76041.7	30299.9	91901.2	175542	221504	244478	194966	257783	261502	160978	259071	313402	287355	324489	452522	433190	548425	498283	43122.2	27844	36051.8	13032.6	60253.7	137932	210429	173305	123841	187247	195143	106466	195427	313402	240522	353313	589668
Q5ZPR3	2	0.517866	2	0.609385	0.849819	155.9	1.41314e-06	5.47478e-06	19.0441	Day 7	Day 1	CD276 antigen OS=Homo sapiens GN=CD276 PE=1 SV=1	61862.3	55855.3	57646.4	107290	1.11111e+06	1.13189e+06	1.75795e+06	1.38191e+06	290144	1.10944e+06	924845	591130	127924	369194	481855	493039	686072	885370	1.99248e+06	1.10385e+06	32054.1	28734.3	27330.5	46147.3	728484	889384	1.67005e+06	979603	184298	805865	690156	390957	96497.4	369194	403322	536834	894000
P54577	2	0.517866	2	0.609385	0.849819	86.97	1.75376e-06	6.58674e-06	4.30693	Day 42	Day 1	Tyrosine--tRNA ligase, cytoplasmic OS=Homo sapiens GN=YARS PE=1 SV=4	32619	17116.7	45139	32888.4	114506	79668.9	123619	144052	47137.9	50136.5	51668.2	79323.7	165397	139608	112641	122822	120811	122170	127902	179385	16901.6	8805.56	21400.7	14145.9	75074	62599.9	117437	102115	29941.7	36417.8	38556.9	52462.5	124765	139608	94282.6	133732	157425
Q9UHB9	2	0.517866	2	0.609385	0.849819	102.6	1.82561e-06	6.78515e-06	66.7309	Day 42	Day 1	Signal recognition particle subunit SRP68 OS=Homo sapiens GN=SRP68 PE=1 SV=2	2420.36	4897.92	5183.6	3755.94	20445	36705.3	37174.7	6972.64	9696.74	14356.1	15939.3	20592.5	40255.6	182937	122203	46023.6	80872.2	189157	426468	388402	1254.12	2519.7	2457.57	1615.5	13404.5	28841.2	35315.8	4942.73	6159.31	10427.9	11894.5	13619.3	30366.3	182937	102287	50111.8	105382
Q9H3N1	2	0.517866	2	0.609385	0.849819	110.64	1.83044e-06	6.78515e-06	7.59152	Day 42	Day 1	Thioredoxin-related transmembrane protein 1 OS=Homo sapiens GN=TMX1 PE=1 SV=1	63754.4	26131.1	39122.3	24774.6	252946	158898	194077	185246	175249	185703	172617	186989	222883	192115	136748	176377	297549	159730	495157	215006	33034.5	13443	18548.1	10656	165841	124854	184373	131317	111317	134890	128814	123669	168129	192115	114461	192044	387728
P28161;P21266;P46439	2	0.517866	2	0.609385	0.849819	111.6	1.83704e-06	6.7875e-06	3.64659	Day 7	Day 1	Glutathione S-transferase Mu 2 OS=Homo sapiens GN=GSTM2 PE=1 SV=2	479175	302524	217008	478271	1.84577e+06	931300	1.32572e+06	1.28314e+06	396144	456799	508325	369360	1.45148e+06	1.37561e+06	1.09775e+06	1.28984e+06	711019	1.08165e+06	1.01143e+06	1.23734e+06	248286	155631	102884	205713	1.21015e+06	731770	1.25943e+06	909585	251628	331806	379332	244284	1.0949e+06	1.37561e+06	918838	1.40442e+06	926508
O14980	2	0.517866	1	0.304692	1.69964	133.57	1.8743e-06	6.8805e-06	30.3934	Day 42	Day 1	Exportin-1 OS=Homo sapiens GN=XPO1 PE=1 SV=1	9745.14	1155.11	4197.59	2052.65	20704.4	81974.4	115098	23856.7	43207.4	30158.3	65612.6	43564.3	84253.9	122800	82401.4	106082	130450	112320	155740	122752	5049.46	594.238	1990.1	882.886	13574.5	64411.5	109342	16911.4	27445.1	21906.2	48962.7	28812.2	63555.8	122800	68971.7	115505	169986
Q8NBZ7	2	0.517866	2	0.609385	0.849819	95.67	2.16736e-06	7.62705e-06	44.2724	Day 7	Day 1	UDP-glucuronic acid decarboxylase 1 OS=Homo sapiens GN=UXS1 PE=1 SV=1	28369.2	3758.92	3797.23	2608.8	395630	315591	488919	505859	55007.6	35521.1	108053	53404	136682	294268	229440	164884	69057.5	193731	510678	474781	14699.6	1933.75	1800.29	1122.1	259389	247976	464472	358591	34940.5	25801.5	80633.2	35319.9	103104	294268	192046	179530	89986.8
Q9UL25	2	0.517866	2	0.609385	0.849819	82.3	2.21195e-06	7.74524e-06	7.37306	Day 42	Day 1	Ras-related protein Rab-21 OS=Homo sapiens GN=RAB21 PE=1 SV=3	10423.2	10127.6	15731.2	8595.71	39182.4	19573.8	41673.5	22883.7	32498.9	16544.6	21668.8	27564	58259.3	50562.1	40045.2	42526.9	66262.2	55806.1	129285	79531.6	5400.8	5210.05	7458.23	3697.18	25689.4	15380.1	39589.7	16221.7	20643.1	12017.5	16170.1	18230.1	43947.1	50562.1	33518.7	46304.5	86344.4
Q9Y3Y2	2	0.517866	2	0.609385	0.849819	126.31	2.582e-06	8.79736e-06	7.27829	Day 14	Day 1	Chromatin target of PRMT1 protein OS=Homo sapiens GN=CHTOP PE=1 SV=2	22727.2	31064.1	35750.1	21001.9	76600.1	59783.6	108343	146209	254382	189804	193932	166448	160538	100407	109193	152997	127142	58019.9	147365	104591	11776.2	15980.7	16949.3	9033.33	50221.8	46975.1	102925	103644	161582	137868	144720	110084	121100	100407	91396.8	166587	165675
P78539	2	0.517866	2	0.609385	0.849819	69.93	2.6194e-06	8.8762e-06	33.6325	Day 14	Day 1	Sushi repeat-containing protein SRPX OS=Homo sapiens GN=SRPX PE=1 SV=1	1023.66	17184.3	15360.1	8657.71	215367	215222	366092	581476	368592	391275	280299	379988	102844	199222	222310	213100	143249	272672	127573	240534	530.412	8840.32	7282.29	3723.85	141202	169111	347787	412194	234127	284212	209170	251314	77578.9	199222	186078	232029	186664
Q13347	2	0.517866	2	0.609385	0.849819	86.1	2.73388e-06	9.20461e-06	4.14006	Day 1	Day 42	Eukaryotic translation initiation factor 3 subunit I OS=Homo sapiens GN=EIF3I PE=1 SV=1	386279	196135	236263	363473	123038	94235.2	91713.8	122117	103075	98563.5	99698.4	59558.6	96843.8	76434.4	81261.5	96375.4	67981.6	64370.7	94012.3	59174.7	200151	100900	112013	156337	80668	74045.4	87127.9	86565.9	65472.4	71593.8	74398.9	39390.4	73052.8	76434.4	68017.5	104936	88584.9
Q96A33	2	0.517866	2	0.609385	0.849819	186.13	2.82543e-06	9.45689e-06	72.4161	Day 42	Day 1	Coiled-coil domain-containing protein 47 OS=Homo sapiens GN=CCDC47 PE=1 SV=1	734.023	1429.04	8518.17	3461.47	16122.1	40808.4	111403	15460.2	38399	49297.2	103968	85540.8	51984.7	111498	63023.7	120422	259402	133631	382368	248759	380.335	735.158	4038.51	1488.85	10570.2	32065.3	105833	10959.3	24390.8	35808.1	77585	56574.3	39214	111498	52752.1	131119	338020
O00339	2	0.517866	2	0.609385	0.849819	95.86	3.48433e-06	1.12968e-05	100.269	Day 42	Day 1	Matrilin-2 OS=Homo sapiens GN=MATN2 PE=1 SV=4	602.926	3303.27	2927.7	55.1974	126927	169723	189755	165824	36824.1	86269.9	228882	47151.4	52760.3	119764	142765	142738	99899.1	172153	250092	168620	312.407	1699.34	1388.04	23.7414	83218	133360	180267	117548	23390.5	62664	170801	31184.6	39799	119764	119497	155418	130176
Q8TCT9	2	0.517866	2	0.609385	0.849819	101.92	3.54459e-06	1.14512e-05	6.09588	Day 42	Day 1	Minor histocompatibility antigen H13 OS=Homo sapiens GN=HM13 PE=1 SV=1	151754	63067	79342.5	68198.8	298208	241099	445875	223680	381959	243392	455403	376781	301255	312623	256566	371728	657630	355428	588753	607104	78631.5	32444.4	37616.7	29333.6	195516	189444	423580	158561	242618	176793	339840	249193	227248	312623	214751	404747	856938
Q9P035	2	0.517866	2	0.609385	0.849819	126.23	3.89009e-06	1.21954e-05	107.912	Day 42	Day 1	Very-long-chain (3R)-3-hydroxyacyl-CoA dehydratase 3 OS=Homo sapiens GN=HACD3 PE=1 SV=2	8194.09	4338.15	10653.1	3501.86	208281	234103	566092	149353	34875.8	29188.2	111762	38835	40449.4	428512	261792	260661	171126	450828	1.3604e+06	897509	4245.79	2231.73	5050.67	1506.22	136557	183946	537786	105872	22152.9	21201.5	83401.4	25684.4	30512.5	428512	219125	283815	222989
P60033	2	0.517866	2	0.609385	0.849819	304.61	4.3658e-06	1.35376e-05	14.0941	Day 42	Day 1	CD81 antigen OS=Homo sapiens GN=CD81 PE=1 SV=1	63076.6	94064.7	614706	51784.5	1.68328e+06	1.52867e+06	1.63879e+06	2.76536e+06	1.40285e+06	1.93554e+06	1.73997e+06	944018	1.63865e+06	1.96417e+06	2.86965e+06	3.16458e+06	2.39527e+06	2.67013e+06	3.41234e+06	3.13063e+06	32683.3	48390.9	291435	22273.5	1.10362e+06	1.20116e+06	1.55684e+06	1.96029e+06	891083	1.40592e+06	1.29843e+06	624348	1.23609e+06	1.96417e+06	2.40195e+06	3.44568e+06	3.1212e+06
P46783	2	0.517866	2	0.609385	0.849819	309.23	4.39687e-06	1.35968e-05	5.07493	Day 7	Day 1	40S ribosomal protein S10 OS=Homo sapiens GN=RPS10 PE=1 SV=1	318971	172872	249369	201648	807308	907485	1.36188e+06	1.70828e+06	597533	1.05282e+06	1.4007e+06	1.15988e+06	656469	669570	744996	1.03801e+06	848671	800237	1.09951e+06	932655	165275	88932.9	118227	86732.8	529300	713057	1.29378e+06	1.21095e+06	379550	764739	1.04526e+06	767115	495199	669570	623577	1.13021e+06	1.10588e+06
Q9Y3C1	2	0.517866	1	0.304692	1.69964	125.54	4.87522e-06	1.47947e-05	8.78837	Day 28	Day 1	Nucleolar protein 16 OS=Homo sapiens GN=NOP16 PE=1 SV=2	5154.62	4565.67	4465.82	5030.64	21121.1	13066.3	29434	32118.4	16385.2	50057.3	51627	38212.7	41802.4	27261.3	32511	67309.3	40362.4	21283.8	47193.6	35132.9	2670.88	2348.77	2117.27	2163.78	13847.7	10266.9	27962.2	22767.9	10407.7	36360.2	38526.1	25272.9	31533.1	27261.3	27212.4	73288.2	52595
Q9Y5P6	2	0.517866	2	0.609385	0.849819	83.75	5.12829e-06	1.53984e-05	6.42194	Day 7	Day 14	Mannose-1-phosphate guanyltransferase beta OS=Homo sapiens GN=GMPPB PE=1 SV=2	13804.2	49529.3	18050.6	67812.4	200961	119729	173336	197142	23490.1	33231	26346.2	24558.7	198853	148617	104432	181916	96919.6	113488	109792	115619	7152.68	25480	8557.88	29167.4	131757	94077.2	164669	139749	14920.7	24138.1	19660.6	16242.4	150002	148617	87411.7	198075	126293
P42126	2	0.517866	2	0.609385	0.849819	77.46	5.33088e-06	1.59227e-05	6.3957	Day 7	Day 1	Enoyl-CoA delta isomerase 1, mitochondrial OS=Homo sapiens GN=ECI1 PE=1 SV=1	53444.2	96693	58612.5	52694.7	340107	366684	456441	508887	85245.7	119411	234736	123656	173525	432036	466507	298815	372652	512136	228029	459192	27692.2	49743	27788.5	22665	222986	288122	433617	360737	54147.6	86736.5	175169	81782.8	130896	432036	390475	325358	485592
P02790;Q5T013	2	0.517866	2	0.609385	0.849819	77.74	5.4765e-06	1.62722e-05	28.2367	Day 42	Day 1	Hemopexin OS=Homo sapiens GN=HPX PE=1 SV=2	3668.21	3567.7	68299.3	5621.67	211378	259434	484054	344746	50708	19245.6	25050.1	29444.4	98684	268087	185814	272174	248484	833794	388950	820371	1900.69	1835.38	32381.1	2417.99	138587	203851	459850	244382	32209.4	13979.5	18693.4	19473.7	74441	268087	155530	296351	323793
P14550;P15121;Q96JD6	2	0.517866	2	0.609385	0.849819	84.77	7.1381e-06	2.00787e-05	4.76414	Day 28	Day 1	Alcohol dehydrogenase [NADP(+)] OS=Homo sapiens GN=AKR1A1 PE=1 SV=3	46278	81130.9	107875	49060.9	227633	211896	393177	354100	106848	138841	176317	90240.9	355916	265589	266062	467091	211111	346456	276244	360914	23979	41737.2	51144.1	21102	149245	166497	373517	251013	67869.1	100850	131575	59682.8	268480	265589	222700	508582	275092
Q14767	2	0.517866	2	0.609385	0.849819	101.16	7.63518e-06	2.12441e-05	61.8473	Day 7	Day 1	Latent-transforming growth factor beta-binding protein 2 OS=Homo sapiens GN=LTBP2 PE=1 SV=3	1674.17	215.729	1506.5	786.887	58522.8	42566.1	60223	97413	4293.83	22683.4	20432.4	12477.5	5006.09	1062.71	8261.23	5244.71	5805.63	2230.6	6129.81	4231.93	867.473	110.98	714.24	338.455	38369.7	33446.3	57211.7	69053.6	2727.41	16476.6	15247.5	8252.25	3776.28	1062.71	6914.81	5710.59	7565.15
P18754	2	0.517866	2	0.609385	0.849819	89.53	8.13248e-06	2.23545e-05	13.0527	Day 42	Day 1	Regulator of chromosome condensation OS=Homo sapiens GN=RCC1 PE=1 SV=1	6760.64	8155.78	8101.14	6321.31	18096.7	54586.5	79698.2	28577.5	39276	38515.9	60962.4	37745.5	53759	55788.3	39907.1	74041.5	91899.3	43322.2	171927	75803.7	3503.04	4195.68	3840.79	2718.91	11864.8	42891.4	75713.1	20257.9	24947.9	27976.8	45492.5	24963.8	40552.4	55788.3	33403	80618.4	119751
P12277	2	0.517866	2	0.609385	0.849819	234.82	8.18076e-06	2.2433e-05	7.1436	Day 7	Day 14	Creatine kinase B-type OS=Homo sapiens GN=CKB PE=1 SV=1	324609	327618	383160	313753	975390	447490	928617	1.02544e+06	102683	117727	144658	107655	216893	430501	337920	280798	175872	331314	423408	495199	168197	168540	181658	134951	639501	351616	882184	726911	65223.3	85513.9	107949	71199.7	163610	430501	282846	305741	229174
P43307	2	0.517866	2	0.609385	0.849819	131.74	8.36783e-06	2.27813e-05	59.1854	Day 7	Day 1	Translocon-associated protein subunit alpha OS=Homo sapiens GN=SSR1 PE=1 SV=3	11018.1	3537.16	13095.3	3550.07	512125	307269	732065	295160	41225.1	74558.4	584150	97364.6	85494.9	184256	172802	183990	114648	144934	586957	314651	5709.06	1819.66	6208.53	1526.95	335768	241437	695460	209232	26185.9	54157.1	435916	64394.3	64491.9	184256	144639	200334	149394
P30040	2	0.517866	2	0.609385	0.849819	121.92	8.47481e-06	2.29025e-05	11.5324	Day 42	Day 1	Endoplasmic reticulum resident protein 29 OS=Homo sapiens GN=ERP29 PE=1 SV=4	72756	31619.9	36827.2	17785.4	28544.6	60593.5	26149.2	52916	205358	146914	173247	138551	88719.2	155283	97533.8	334790	470497	236728	734659	391635	37698.7	16266.6	17460	7649.84	18714.9	47611.4	24841.7	37510.8	130442	106715	129284	91634	66924.2	155283	81637.8	364529	613091
Q9UM47	2	0.517866	2	0.609385	0.849819	76.65	9.03141e-06	2.41829e-05	117.261	Day 42	Day 1	Neurogenic locus notch homolog protein 3 OS=Homo sapiens GN=NOTCH3 PE=1 SV=2	2299.11	1484.37	1385.3	356.707	14829	16691.4	82028.4	1384.9	2022.33	4173.84	5080.15	2156.81	37301.3	85947.8	28121.6	83049.6	114571	161959	115593	255802	1191.29	763.625	656.776	153.426	9722.43	13115.3	77926.8	981.721	1284.57	3031.76	3791	1426.45	28137.7	85947.8	23538.3	90426.7	149294
Q9Y394	2	0.517866	2	0.609385	0.849819	122.51	9.32259e-06	2.47299e-05	5.12605	Day 42	Day 1	Dehydrogenase/reductase SDR family member 7 OS=Homo sapiens GN=DHRS7 PE=1 SV=1	22800.8	24615.8	23108	15245	22037.2	26525	58647.2	20801.2	100741	68999.3	119017	105217	56623.2	61279.5	48456	85308.1	119558	59141.8	132029	128930	11814.3	12663.4	10955.6	6557.16	14448.4	20842.1	55714.7	14745.4	63989.8	50119.2	88814.9	69587.6	42712.9	61279.5	40558.6	92885.8	155793
Q96IJ6	2	0.517866	2	0.609385	0.849819	98.86	1.14142e-05	2.9297e-05	6.84937	Day 28	Day 1	Mannose-1-phosphate guanyltransferase alpha OS=Homo sapiens GN=GMPPA PE=1 SV=1	14999.3	12636.7	14898.5	23762.5	58619.1	62748.6	124972	75823.6	25230.7	39581.4	43980.5	27019.9	128764	96535	67847.6	160946	58345.6	74658.3	29373.5	75711.8	7771.9	6500.88	7063.47	10220.7	38432.8	49304.8	118723	53749.4	16026.4	28750.9	32820	17870.3	97131.4	96535	56789.8	175242	76028.5
P50402	2	0.517866	2	0.609385	0.849819	118.68	1.17804e-05	2.99818e-05	11.9004	Day 42	Day 1	Emerin OS=Homo sapiens GN=EMD PE=1 SV=1	30948.8	18240.3	17678.2	13001	50105.7	76561.8	133105	30691.3	140590	85046	116448	121680	134256	187041	108314	160252	299514	98826.6	367757	184365	16036.2	9383.57	8381.31	5591.97	32851.1	60158.5	126449	21756.3	89301.9	61775	86897.9	80476	101274	187041	90660.7	174487	390288
O00755	2	0.517866	2	0.609385	0.849819	122.13	1.40728e-05	3.49987e-05	5.25535	Day 42	Day 1	Protein Wnt-7a OS=Homo sapiens GN=WNT7A PE=1 SV=2	29503.6	25170.6	60430.7	63170.7	103885	149344	127947	214117	91519.6	152953	140525	104713	224288	124919	274385	254991	248019	283457	202745	202679	15287.4	12948.8	28650.5	27170.9	68110.8	117348	121550	151782	58132.7	111101	104865	69254.1	169189	124919	229666	277642	323186
Q92522	2	0.517866	2	0.609385	0.849819	177.72	1.47589e-05	3.6433e-05	7.27099	Day 14	Day 1	Histone H1x OS=Homo sapiens GN=H1FX PE=1 SV=1	73217.2	101021	81210.8	138828	687523	215821	483684	810182	803787	726260	743745	592995	261372	278619	396050	453104	489057	356369	221066	464820	37937.6	51969.4	38502.5	59712.7	450765	169582	459498	574317	510560	527535	555012	392191	197163	278619	331502	493352	637276
Q8IZP2	2	0.517866	2	0.609385	0.849819	75.18	1.78022e-05	4.27402e-05	2.5631	Day 1	Day 14	Putative protein FAM10A4 OS=Homo sapiens GN=ST13P4 PE=5 SV=1	299758	221747	165374	170678	196038	181423	260813	207968	83240.1	69343.2	86312.3	95682.2	131857	104712	64481.2	78031.8	112012	104618	116574	132895	155320	114076	78404.5	73411.9	128530	142553	247771	147423	52873.6	50369	64409.7	63281.6	99464.6	104712	53972.1	84963.2	145960
P08574	2	0.517866	2	0.609385	0.849819	74.77	1.83189e-05	4.3796e-05	28.6228	Day 42	Day 1	Cytochrome c1, heme protein, mitochondrial OS=Homo sapiens GN=CYC1 PE=1 SV=3	7689.67	3049.62	5992.44	728.216	4345.67	3050.23	24408.7	14537.4	2511.78	7994.64	5613.28	2066.7	21638.5	47285.2	19225.8	29723.3	111223	103241	162845	122444	3984.42	1568.86	2841.05	313.22	2849.18	2396.72	23188.2	10305.2	1595.47	5807.08	4188.85	1366.86	16322.7	47285.2	16092.4	32363.6	144932
Q86UP2	2	0.517866	2	0.609385	0.849819	66.59	2.02504e-05	4.78914e-05	23.3312	Day 42	Day 1	Kinectin OS=Homo sapiens GN=KTN1 PE=1 SV=1	2108.48	7610.59	1419.2	4221.86	28786.9	25132.8	63818.9	26034.3	17923.6	10000.6	33135	41071.9	36329.3	28377.9	21600.7	21617.5	70072.3	34147	168790	85361.2	1092.51	3915.21	672.849	1815.9	18873.7	19748.1	60627.8	18455	11385	7264.15	24726.6	27163.8	27404.5	28377.9	18080.3	23537.7	91309.2
P54819	2	0.517866	2	0.609385	0.849819	96.04	2.39264e-05	5.51179e-05	23.066	Day 42	Day 1	Adenylate kinase 2, mitochondrial OS=Homo sapiens GN=AK2 PE=1 SV=2	3691.64	5048.77	2133.6	4576.9	8289.42	9884.56	27363.4	8514.71	4147.58	4553.5	15346.8	8786.25	15278.1	43219.4	32065.1	19853.9	57808	29407.3	174810	94364	1912.83	2597.3	1011.55	1968.61	5434.84	7766.8	25995.1	6035.87	2634.52	3307.54	11452.4	5810.98	11524.8	43219.4	26839.2	21617.5	75328
O95394	2	0.517866	2	0.609385	0.849819	78.87	2.5498e-05	5.81498e-05	3.09828	Day 28	Day 14	Phosphoacetylglucosamine mutase OS=Homo sapiens GN=PGM3 PE=1 SV=1	36529.9	14874.1	18375.2	14828	36335.6	27891	45886.8	44965.7	17652	12896.5	15954.3	18365.5	60448.8	52766.5	41265.5	46499.5	38877	41403	36232.6	37484.5	18928.1	7651.88	8711.79	6377.79	23822.9	21915.4	43592.3	31875.1	11212.5	9367.67	11905.7	12146.4	45598.7	52766.5	34540.1	50630	50659.4
P62857	2	0.517866	2	0.609385	0.849819	129.29	2.59506e-05	5.89456e-05	4.18897	Day 14	Day 1	40S ribosomal protein S28 OS=Homo sapiens GN=RPS28 PE=1 SV=1	168606	135091	215913	68997.5	439016	345201	355608	266917	745628	665068	561702	493257	349385	371656	311323	498792	473285	343183	543534	451395	87363.4	69496.4	102365	29677.1	287835	271242	337826	189210	473618	483087	419164	326227	263554	371656	260584	543099	616724
Q8TC12	2	0.517866	2	0.609385	0.849819	110.59	2.80353e-05	6.28035e-05	37.5761	Day 42	Day 1	Retinol dehydrogenase 11 OS=Homo sapiens GN=RDH11 PE=1 SV=2	11481.5	1734.41	4719.47	1704	8932.42	31595.3	55343.8	12793.9	31809	29255.3	47505.6	25758	18946.9	34914.6	18377.6	30816.7	142054	68637.5	395040	132241	5949.18	892.253	2237.52	732.922	5856.41	24826	52576.5	9069.28	20204.9	21250.3	35450.6	17035.6	14292.4	34914.6	15382.4	33554	185107
P40121	2	0.517866	2	0.609385	0.849819	137.67	2.8593e-05	6.38016e-05	97.5938	Day 42	Day 1	Macrophage-capping protein OS=Homo sapiens GN=CAPG PE=1 SV=2	4048.62	1177.46	4733.73	206.796	16067.5	23403.1	104092	10040.6	27903.6	19761.1	153572	61549.2	38643	87158.3	58042.6	52901.9	129077	167310	419138	276672	2097.8	605.733	2244.29	88.9469	10534.4	18389	98886.9	7117.53	17724.2	14353.9	114602	40706.9	29149.8	87158.3	48582.8	57601.1	168197
O43760	2	0.517866	2	0.609385	0.849819	86.79	3.23799e-05	7.14116e-05	2.68639	Day 42	Day 1	Synaptogyrin-2 OS=Homo sapiens GN=SYNGR2 PE=1 SV=1	176171	93095	70889.2	80253.3	115975	123115	136364	117392	212290	159157	259472	263096	218386	236238	183101	233397	304231	241861	277465	305823	91283.4	47892	33609	34518.5	76037.1	96737.4	129545	83215.9	134845	115607	193628	174005	164736	236238	153259	254129	396435
P38117	2	0.517866	2	0.609385	0.849819	66.81	3.34661e-05	7.32393e-05	9.78343	Day 42	Day 1	Electron transfer flavoprotein subunit beta OS=Homo sapiens GN=ETFB PE=1 SV=3	13892.4	16736.8	28612	23626.1	37290.1	38988.2	35478.6	40948.3	33604.4	36394.3	18382.9	25082.6	51786.8	71077.7	39628.7	39787.8	111144	92685.4	471429	135468	7198.35	8610.14	13565.1	10162.1	24448.7	30635	33704.5	29027.2	21345.3	26435.8	13718.1	16588.9	39064.7	71077.7	33170	43322.1	144829
P21281	2	0.517866	2	0.609385	0.849819	112.5	4.80349e-05	0.000101606	2.7185	Day 7	Day 14	V-type proton ATPase subunit B, brain isoform OS=Homo sapiens GN=ATP6V1B2 PE=1 SV=3	124105	123416	122692	244643	508737	271287	355569	457200	116324	158302	207340	103943	435489	297587	346288	405538	287743	328637	257204	343011	64305	63490.4	58169.1	105226	333546	213164	337790	324098	73888	114986	154725	68744.8	328505	297587	289850	441561	374949
P13164;Q01628	2	0.517866	2	0.609385	0.849819	100.38	5.08465e-05	0.000106506	11.9553	Day 42	Day 1	Interferon-induced transmembrane protein 1 OS=Homo sapiens GN=IFITM1 PE=1 SV=3	57973.1	48214.6	44632.5	66429.6	153804	150927	305582	319705	95123.8	178861	162433	130048	150493	152904	146856	213410	1.19907e+06	345960	215178	837093	30038.9	24803.6	21160.5	28572.6	100839	118591	290302	226631	60422	129919	121214	86010.1	113523	152904	122921	232367	1.56247e+06
P56706	1	0.258933	1	0.304692	0.849819	53.71	5.02132e-12	4.39558e-10	38310.9	Day 28	Day 1	Protein Wnt-7b OS=Homo sapiens GN=WNT7B PE=2 SV=2	0	0	0	15.5441	63786.3	92915.7	55322.1	103568	62964.3	90838.1	121026	59149.2	168279	97886.9	170083	159259	78689.1	71265.1	64232	59831.2	0	0	0	6.6858	41820.6	73008.6	52555.8	73416.5	39994.5	65982.3	90314.4	39119.7	126939	97886.9	142363	173405	102538
O95471	1	0.258933	1	0.304692	0.849819	130.78	1.17373e-11	6.22603e-10	678.799	Day 42	Day 1	Claudin-7 OS=Homo sapiens GN=CLDN7 PE=1 SV=4	1114.39	2260.42	533.174	684.273	62228.6	192286	228327	203968	208310	301237	517763	321751	314625	544107	664272	543335	697016	583732	940857	895616	577.425	1162.86	252.781	294.319	40799.3	151089	216910	144588	132317	218810	386375	212797	237333	544107	556009	591598	908261
Q99808	1	0.258933	1	0.304692	0.849819	35.09	1.20363e-11	6.22603e-10	153.336	Day 42	Day 1	Equilibrative nucleoside transporter 1 OS=Homo sapiens GN=SLC29A1 PE=1 SV=3	507.547	249.582	438.408	498.792	21927.2	48224.1	61036.9	59699.5	43965	23718	40551.2	22914.1	13851.9	24371.6	22305.6	22497.7	57872	48863.5	94716.8	58348.6	262.987	128.396	207.851	214.54	14376.2	37892.1	57984.9	42319.4	27926.3	17228.1	30260.9	15154.7	10449	24371.6	18670.2	24496.1	75411.3
O95832	1	0.258933	1	0.304692	0.849819	63.14	2.48241e-11	1.00892e-09	22.7876	Day 14	Day 1	Claudin-1 OS=Homo sapiens GN=CLDN1 PE=1 SV=1	16893.2	19087.3	38765.4	25030.2	337152	308855	394603	564936	505972	611220	560243	596220	523259	380862	476229	627878	512507	444781	589107	723031	8753.27	9819.34	18378.9	10765.9	221049	242683	374872	400469	321390	443973	418075	394324	394713	380862	398613	683651	667833
E9PRG8	1	0.258933	1	0.304692	0.849819	79.04	4.11099e-11	1.29953e-09	42.3861	Day 42	Day 1	Uncharacterized protein C11orf98 OS=Homo sapiens GN=C11orf98 PE=4 SV=1	7825.01	3583.28	3542.7	5025.07	67004.1	65421.3	106406	119377	84629.4	145713	126639	85348.6	202954	131531	151862	234815	205780	221761	169801	249365	4054.54	1843.39	1679.61	2161.38	43930.3	51404.9	101086	84623.5	53756.1	105842	94502.7	56447.2	153096	131531	127111	255673	268146
Q16629	1	0.258933	1	0.304692	0.849819	28.72	7.98042e-11	2.01816e-09	26.4431	Day 42	Day 1	Serine/arginine-rich splicing factor 7 OS=Homo sapiens GN=SRSF7 PE=1 SV=1	1160.83	1276.9	1674.73	1425.86	4167.05	1913.86	1789.59	2629.37	5744.51	8680.11	3083.12	6451.48	38943.7	24477.1	29403.3	37636.3	38799.3	35261	34814.5	37575.4	601.489	656.89	793.999	613.288	2732.07	1503.81	1700.11	1863.9	3648.88	6304.99	2300.74	4266.83	29376.7	24477.1	24611.2	40979.4	50558.2
O14792	1	0.258933	1	0.304692	0.849819	41.67	1.30023e-10	2.95933e-09	23.3946	Day 28	Day 1	Heparan sulfate glucosamine 3-O-sulfotransferase 1 OS=Homo sapiens GN=HS3ST1 PE=1 SV=1	5143.05	5197.97	12555.5	4926.23	109630	134407	110297	146669	67524.5	121644	118197	133909	211768	139489	137989	161656	126430	115634	132420	124837	2664.88	2674.06	5952.63	2118.86	71877.6	105610	104782	103970	42891.1	88359	88203.3	88563.8	159744	139489	115499	176016	164747
P07942	1	0.258933	1	0.304692	0.849819	49.36	1.47087e-10	3.09972e-09	29.582	Day 42	Day 1	Laminin subunit beta-1 OS=Homo sapiens GN=LAMB1 PE=1 SV=2	10743.4	4733.17	6287.37	10836.8	101920	202704	181381	136624	146665	130930	101170	121902	116230	156095	133039	130641	257473	154154	283783	268984	5566.7	2434.95	2980.88	4661.13	66822.2	159275	172311	96849.1	93160.7	95104.1	75496.9	80622.4	87676.3	156095	111356	142245	335506
Q6YHK3	1	0.258933	1	0.304692	0.849819	32.67	3.75762e-10	6.19734e-09	66.5747	Day 7	Day 1	CD109 antigen OS=Homo sapiens GN=CD109 PE=1 SV=2	1976.36	478.897	1355.74	1732.02	55076.6	105394	97970.2	110584	36595.3	53566.6	48857.3	31043	34312.8	22726.5	29526.7	28526.7	76271.8	57702	118970	64461.4	1024.06	246.365	642.766	744.977	36110.2	82813.8	93071.5	78390.2	23245.1	38909.3	36459.3	20531	25883.4	22726.5	24714.4	31060.7	99387.6
Q9UK22	1	0.258933	1	0.304692	0.849819	42.11	5.1714e-10	8.06172e-09	10.7074	Day 42	Day 1	F-box only protein 2 OS=Homo sapiens GN=FBXO2 PE=1 SV=2	6815.72	5227.71	6713.49	5994.89	66284.3	65319.5	72044.2	57052.7	31097.8	21578.5	38066.8	37266.8	69916.1	55202.5	29736.5	53724	68556.5	56266.5	66154.3	74049.9	3531.58	2689.36	3182.9	2578.52	43458.4	51324.9	68441.8	40443.2	19753.1	15674	28407	24647.3	52740.3	55202.5	24890.1	58496.2	89334
P04085	1	0.258933	1	0.304692	0.849819	39.02	6.00427e-10	8.9906e-09	18.3697	Day 14	Day 1	Platelet-derived growth factor subunit A OS=Homo sapiens GN=PDGFA PE=1 SV=1	4419.63	2489.55	3688.06	6278.64	55091.3	51376.3	52683.4	54001.3	67130	94178	80350.9	68346.3	57797.8	62021.8	49575.2	51057.7	44111.8	61840.5	24398.5	30625.1	2290.04	1280.73	1748.53	2700.56	36119.8	40369	50049.1	38280.2	42640.6	68408.3	59961	45202.4	43599	62021.8	41495.4	55593.1	57480.7
Q9GZT3	1	0.258933	1	0.304692	0.849819	35.08	1.05364e-09	1.40918e-08	Infinity	Day 42	Day 1	SRA stem-loop-interacting RNA-binding protein, mitochondrial OS=Homo sapiens GN=SLIRP PE=1 SV=1	0	0	0	0	339.8	7207.84	19547.8	2721.92	316.24	566.53	4028.9	3417.31	4926.05	13855.7	4019.89	9412.51	38373.2	21588.6	55999.4	35352.1	0	0	0	0	222.785	5663.57	18570.4	1929.5	200.874	411.512	3006.53	2260.12	3715.9	13855.7	3364.73	10248.6	50003
Q969X1	1	0.258933	1	0.304692	0.849819	104.62	1.09011e-09	1.42591e-08	7.17369	Day 42	Day 1	Protein lifeguard 3 OS=Homo sapiens GN=TMBIM1 PE=1 SV=2	71398.5	58722.2	46615	72926.5	200075	268846	211317	233410	342192	327713	369054	357363	470459	336798	413323	549142	571361	403445	305252	510940	36995.3	30209.2	22100.4	31367.1	131177	211246	200751	165458	217358	238042	275402	236350	354885	336798	345960	597921	744524
Q96S97	1	0.258933	1	0.304692	0.849819	175.21	2.70447e-09	2.93113e-08	29.1489	Day 14	Day 1	Myeloid-associated differentiation marker OS=Homo sapiens GN=MYADM PE=1 SV=2	20102.7	19389.3	8832.57	10016.3	166445	243942	280926	298764	352178	500509	574611	273274	132653	65870.9	115980	153453	427788	222486	292899	304071	10416.2	9974.7	4187.57	4308.2	109127	191678	266879	211786	223701	363556	428797	180736	100065	65870.9	97078	167084	557438
Q99848	1	0.258933	1	0.304692	0.849819	45.87	2.86951e-09	3.05188e-08	10.0658	Day 28	Day 1	Probable rRNA-processing protein EBP2 OS=Homo sapiens GN=EBNA1BP2 PE=1 SV=2	3184.12	5979.96	3995.36	4306.76	20530.1	13933.1	17846.3	20020.8	35974.8	23750.7	26516.3	40477.9	45140.6	43828.5	46566.5	40275.8	52944.5	31284.6	24338.6	38231.1	1649.86	3076.35	1894.22	1852.42	13460.3	10948	16954	14192.2	22851	17251.8	19787.5	26771	34051.2	43828.5	38977.1	43853.4	68990.4
P98172	1	0.258933	1	0.304692	0.849819	79.93	4.93589e-09	4.92723e-08	36.067	Day 7	Day 1	Ephrin-B1 OS=Homo sapiens GN=EFNB1 PE=1 SV=1	7394.03	3500.21	1295.67	5284.21	153954	170181	137578	168526	78075.8	72375.1	81820.8	53912.1	80181.2	63821.1	78036.4	115893	143955	115360	210123	94186.2	3831.23	1800.66	614.283	2272.84	100938	133720	130698	119464	49593.3	52571.2	61057.9	35656	60483.6	63821.1	65318	126188	187584
Q15631	1	0.258933	1	0.304692	0.849819	94.62	6.88208e-09	6.63713e-08	39.4851	Day 42	Day 1	Translin OS=Homo sapiens GN=TSN PE=1 SV=1	4060.28	2215.54	6648.45	9031.97	21342.5	34912.3	67353.3	51075.3	18041.7	21850.5	35174.2	26890.4	162973	156950	108136	182585	154599	240593	214894	256857	2103.84	1139.77	3152.06	3884.82	13992.9	27432.4	63985.4	36206	11460	15871.6	26248.4	17784.6	122936	156950	90512.3	198803	201454
P02794	1	0.258933	1	0.304692	0.849819	68.79	1.91925e-08	1.5713e-07	11.6309	Day 1	Day 14	Ferritin heavy chain OS=Homo sapiens GN=FTH1 PE=1 SV=2	81382.7	109146	88414.6	62580.3	22096	25028.2	35625	43112.6	8508.12	5861.06	9805.21	5189.25	51077.8	34757.2	40392	60998.7	35242.5	51988.6	36632.7	33211.8	42168.6	56149.6	41917.9	26917	14486.9	19665.9	33843.6	30561.5	5404.3	4257.31	7317.04	3432.03	38529.9	34757.2	33808.9	66417	45923.5
Q96FX8	1	0.258933	1	0.304692	0.849819	107.41	2.61636e-08	2.07769e-07	2038.2	Day 42	Day 1	p53 apoptosis effector related to PMP-22 OS=Homo sapiens GN=PERP PE=2 SV=1	659.486	25.7298	576.087	121.762	44985.3	215340	207255	129498	12984.6	32952.5	135475	32708.2	76015	244614	236527	257538	530995	433625	1.07943e+06	774917	341.714	13.2365	273.126	52.3721	29494	169203	196891	91798.2	8247.75	23935.8	101097	21632.3	57340.9	244614	197977	280414	691924
Q8IUD2	1	0.258933	1	0.304692	0.849819	31.38	2.86409e-08	2.23242e-07	14.1972	Day 42	Day 1	ELKS/Rab6-interacting/CAST family member 1 OS=Homo sapiens GN=ERC1 PE=1 SV=1	4716.28	2024.03	4050.57	4387.14	35959.4	19852.5	37084.5	34413.5	22327	39435.4	23683.5	24635.9	36316.2	52401.5	36037	55994.2	45826.5	33807.6	81125.8	54725	2443.75	1041.25	1920.4	1886.99	23576.3	15599.1	35230.2	24394.8	14182	28644.8	17673.6	16293.5	27394.6	52401.5	30163.7	60968	59715.2
P43034	1	0.258933	1	0.304692	0.849819	31.43	3.34957e-08	2.57555e-07	4.86673	Day 1	Day 7	Platelet-activating factor acetylhydrolase IB subunit alpha OS=Homo sapiens GN=PAFAH1B1 PE=1 SV=2	104377	65305.1	68340.1	87494.1	16083.5	17590.9	14418.8	18792.8	21860	17873.3	18306.3	18244.2	111561	61771.1	48045.9	71976.3	76083.4	72946.4	73831.5	44778.5	54082.9	33595.7	32400.4	37632.9	10544.9	13822.1	13697.8	13321.7	13885.4	12982.7	13660.9	12066.2	84154.7	61771.1	40215.4	78369.8	99142
P55263	1	0.258933	1	0.304692	0.849819	37.16	3.40735e-08	2.6024e-07	9.86319	Day 28	Day 1	Adenosine kinase OS=Homo sapiens GN=ADK PE=1 SV=2	17883.5	7733.79	6780.67	7963.51	59400.1	47507.7	75316.9	63589.4	28528.3	37439.7	52337.2	33393	112399	88943.7	72858.3	123892	97004.9	100293	62887.7	98434.8	9266.36	3978.59	3214.75	3425.26	38944.8	37329.2	71550.8	45076.9	18121	27195.2	39056.1	22085.2	84786.8	88943.7	60983.8	134897	126404
O14625	1	0.258933	1	0.304692	0.849819	35.62	3.74544e-08	2.78582e-07	37.8856	Day 7	Day 1	C-X-C motif chemokine 11 OS=Homo sapiens GN=CXCL11 PE=1 SV=1	5781.95	2118.04	8347.94	5931.91	141921	169119	226655	302601	73712.2	198960	256241	91531	63431.3	44177.6	69382.8	83705.2	44057.3	38921.7	53095.2	31652.5	2995.93	1089.61	3957.8	2551.43	93048.8	132885	215322	214506	46821.5	144519	191217	60536.1	47848.6	44177.6	58074.8	91140.6	57409.8
Q9NRR3	1	0.258933	1	0.304692	0.849819	69.5	5.00354e-08	3.55877e-07	15.8419	Day 28	Day 1	CDC42 small effector protein 2 OS=Homo sapiens GN=CDC42SE2 PE=1 SV=1	15282.2	17572.4	14640.2	10475.5	13239.4	37148.3	41094.5	58143.2	67428.9	113471	95435.1	72022.3	152991	190556	271426	303384	188420	168780	207324	158622	7918.49	9040	6940.99	4505.71	8680.22	29189.3	39039.6	41216.3	42830.4	82422.1	71217.4	47633.6	115407	190556	227189	330333	245524
Q8WUA8	1	0.258933	1	0.304692	0.849819	57.27	6.27627e-08	4.37036e-07	19.6114	Day 28	Day 1	Tsukushin OS=Homo sapiens GN=TSKU PE=2 SV=3	5589.78	8775.93	11528.8	8374.97	26553.2	49622.4	107926	64047	46349	79836.1	119748	53393.5	174116	129660	162257	206038	107794	174125	138279	141787	2896.36	4514.71	5465.86	3602.23	17409.2	38990.8	102529	45401.3	29440.6	57990.7	89361	35313	131342	129660	135813	224340	140463
O14907	1	0.258933	1	0.304692	0.849819	64.66	8.07134e-08	5.37145e-07	20.7259	Day 42	Day 1	Tax1-binding protein 3 OS=Homo sapiens GN=TAX1BP3 PE=1 SV=2	7007.45	1842.6	3320.82	1624.14	19166.1	24860.2	33823.8	35425.1	13999.8	24246.5	24534.9	16249.3	37387	26206.1	36529.1	57022.4	83216	70838.7	57956	73903.1	3630.93	947.912	1574.42	698.573	12566	19533.9	32132.5	25112	8892.56	17612	18308.9	10746.8	28202.4	26206.1	30575.6	62087.6	108436
Q96FZ7	1	0.258933	1	0.304692	0.849819	85.69	1.03905e-07	6.49694e-07	8.40186	Day 28	Day 1	Charged multivesicular body protein 6 OS=Homo sapiens GN=CHMP6 PE=1 SV=3	8233.26	7785.45	9094.1	3926.39	17339	45073.2	22560.4	39230.2	45572.1	41558.4	49242.5	51443.9	57127.2	52237.4	65821.3	68797.5	66774.1	48728.1	62279.7	43655.7	4266.08	4005.17	4311.56	1688.81	11368.1	35416.3	21432.3	27809.3	28947.1	30186.8	36746.7	34023.6	43093.1	52237.4	55093.8	74908.6	87011.4
Q9P003	1	0.258933	1	0.304692	0.849819	37.02	1.06951e-07	6.61471e-07	49.3421	Day 42	Day 1	Protein cornichon homolog 4 OS=Homo sapiens GN=CNIH4 PE=1 SV=1	8193.61	3130.98	4289.23	1610.49	111639	56250.3	142822	112888	33490	41656.9	32517.9	39044.3	31085.5	94360.9	50057.2	29828.3	178334	97235.6	318316	255999	4245.54	1610.71	2033.55	692.702	73194.4	44198.7	135681	80023.3	21272.6	30258.4	24266.2	25822.8	23449	94360.9	41898.9	32477.9	232381
Q9UNM6	1	0.258933	1	0.304692	0.849819	36	1.09284e-07	6.72247e-07	33.209	Day 7	Day 1	26S proteasome non-ATPase regulatory subunit 13 OS=Homo sapiens GN=PSMD13 PE=1 SV=2	1293.67	232.298	250.679	299.652	9944.37	19364.8	7273.91	32368.7	13482.1	8692.84	17582.6	17791.3	12223.9	10104.3	15926.7	12781	8395.75	9601.52	10499.8	7579.19	670.317	119.504	118.848	128.886	6519.89	15215.9	6910.2	22945.4	8563.72	6314.24	13120.9	11766.7	9220.91	10104.3	13331	13916.3	10940.3
P07099	1	0.258933	1	0.304692	0.849819	29.48	1.18123e-07	7.1375e-07	5.5532	Day 42	Day 1	Epoxide hydrolase 1 OS=Homo sapiens GN=EPHX1 PE=1 SV=1	24331.6	14921.3	21416.3	14937.3	31854.5	40332	34513.5	46357.5	122595	87270.8	72747.3	81318.9	85706.3	58904.8	67612	107655	92236.4	79458.9	143685	104478	12607.4	7676.14	10153.6	6424.8	20885	31690.9	32787.7	32861.7	77871.9	63391.1	54286.9	53782.1	64651.4	58904.8	56592.6	117218	120191
Q14974	1	0.258933	1	0.304692	0.849819	45.02	1.1854e-07	7.1375e-07	10.3622	Day 28	Day 1	Importin subunit beta-1 OS=Homo sapiens GN=KPNB1 PE=1 SV=2	2540.6	1701.4	2199.32	3102.49	6218.28	13460.5	17715.9	14588.4	14730.2	12764.3	27893.2	16418.7	26699.5	25265.2	16959.8	29970.7	25618.9	17373.5	28452.9	23514.1	1316.42	875.271	1042.71	1334.44	4076.92	10576.6	16830.1	10341.3	9356.56	9271.62	20815	10858.9	20140.4	25265.2	14195.7	32633	33383.2
P17174	1	0.258933	1	0.304692	0.849819	41.8	1.29128e-07	7.65355e-07	3.65066	Day 42	Day 1	Aspartate aminotransferase, cytoplasmic OS=Homo sapiens GN=GOT1 PE=1 SV=3	49023.7	40814	35660.7	39911.4	82242.3	82166.2	94006.2	82875.8	43957.3	69744.1	51873.2	43724	181653	143586	111480	164120	144119	169452	101822	188462	25401.7	20996.5	16906.9	17166.6	53921	64562.2	89305.6	58748.6	27921.4	50660.2	38709.9	28917.8	137027	143586	93310.7	178699	187798
Q08722	1	0.258933	1	0.304692	0.849819	34.44	1.41683e-07	8.30374e-07	7.71019	Day 42	Day 1	Leukocyte surface antigen CD47 OS=Homo sapiens GN=CD47 PE=1 SV=1	90237.8	52864.4	27467.6	65244.5	409067	327501	248587	283769	489583	399384	489486	408986	302912	255738	225021	341649	652226	349757	395890	420301	46756.9	27195.7	13022.6	28062.9	268199	257334	236157	201157	310980	290101	365273	270492	228498	255738	188347	371997	849897
P04066	1	0.258933	1	0.304692	0.849819	28.12	1.42287e-07	8.30374e-07	9.65894	Day 7	Day 1	Tissue alpha-L-fucosidase OS=Homo sapiens GN=FUCA1 PE=1 SV=4	2528.8	3291.92	4722.97	1365.23	37620.3	25533	25428.6	26445.6	12114.1	12446.7	13748.5	6346.45	26468.1	22036.5	19045.5	30447.6	21108.6	21376.7	23629.5	16069.9	1310.3	1693.5	2239.19	587.211	24665.2	20062.6	24157.1	18746.6	7694.83	9040.9	10259.7	4197.37	19965.8	22036.5	15941.5	33152.2	27506.1
P60903	1	0.258933	1	0.304692	0.849819	116.23	1.70802e-07	9.86666e-07	31.3992	Day 42	Day 1	Protein S100-A10 OS=Homo sapiens GN=S100A10 PE=1 SV=2	27738.4	12542.4	74917.2	68961.4	899629	877520	1.21771e+06	719674	245308	355782	487097	589911	247834	392923	395977	483733	1.22512e+06	907633	2.04144e+06	1.60827e+06	14372.7	6452.37	35518.7	29661.6	589829	689513	1.15682e+06	510159	155818	258430	363491	390151	186951	392923	331441	526702	1.59642e+06
Q99732	1	0.258933	1	0.304692	0.849819	33.9	2.95812e-07	1.57306e-06	19.2645	Day 14	Day 1	Lipopolysaccharide-induced tumor necrosis factor-alpha factor OS=Homo sapiens GN=LITAF PE=1 SV=2	7412.57	1297.82	1695.84	2669.52	33158.3	55735.2	15628.1	39947	65425.2	46709.7	44913.6	94848.6	41210	51047.4	45871.1	41033.1	75519.1	49577.4	63720.2	43933.9	3840.84	667.652	804.006	1148.21	21739.8	43794	14846.7	28317.4	41557.7	33928.7	33516.3	62730.3	31086.2	51047.4	38395	44678	98406.8
Q9H1C7	1	0.258933	1	0.304692	0.849819	47.16	3.00346e-07	1.58974e-06	23.5634	Day 14	Day 1	Cysteine-rich and transmembrane domain-containing protein 1 OS=Homo sapiens GN=CYSTM1 PE=1 SV=1	6319.77	2057.45	6856.67	2331.63	25870.7	30349.1	35400.8	14233.4	159343	90211.9	74428.9	89920.5	85227.7	81456.3	111558	63940.5	81330.4	32309	90684.5	29942.4	3274.6	1058.44	3250.78	1002.88	16961.7	23846.8	33630.7	10089.7	101214	65527.5	55541.8	59470.9	64290.4	81456.3	93376.5	69620.2	105979
P07093	1	0.258933	1	0.304692	0.849819	72.1	3.24993e-07	1.68878e-06	9.56031	Day 28	Day 1	Glia-derived nexin OS=Homo sapiens GN=SERPINE2 PE=1 SV=1	16107.1	8013.93	3270.53	10426.2	80328.2	67355.1	78025.4	107723	63852.5	94613.2	93687.8	66823.7	113666	65354.5	73403	109126	53723.6	62005.7	70362.6	76562.3	8345.92	4122.71	1550.57	4484.49	52666.1	52924.3	74123.9	76361.8	40558.7	68724.4	69913.5	44195.3	85742.3	65354.5	61439.8	118819	70005.7
P08962	1	0.258933	1	0.304692	0.849819	51.51	3.4166e-07	1.76731e-06	18.3986	Day 42	Day 1	CD63 antigen OS=Homo sapiens GN=CD63 PE=1 SV=2	3686.99	3460.75	5646.71	2447.36	19259.8	40486	60670.6	23976.9	14299	14411.1	14762.1	22284.6	38515.5	30317.6	14093.9	24851.2	71679.6	42492.1	68958.8	97298	1910.42	1780.36	2677.14	1052.65	12627.4	31811.9	57636.9	16996.6	9082.64	10467.9	11016.1	14738.4	29053.7	30317.6	11796.9	27058.7	93403.6
Q5VTU8	1	0.258933	1	0.304692	0.849819	31.6	3.4855e-07	1.78671e-06	13.3558	Day 42	Day 1	ATP synthase subunit epsilon-like protein, mitochondrial OS=Homo sapiens GN=ATP5EP2 PE=3 SV=1	7000.62	5108.91	6614.08	14622.4	30148.7	37549.1	49723.8	29286.4	25299.6	22751.1	65641.4	42028.3	105221	67347	77375.4	112237	90050.6	99547.5	173995	81769.4	3627.39	2628.24	3135.77	6289.36	19766.6	29504.2	47237.4	20760.4	16070.2	16525.8	48984.2	27796.3	79372.2	67347	64764.8	122207	117342
P05109	1	0.258933	1	0.304692	0.849819	70.79	3.83832e-07	1.92797e-06	11.1442	Day 42	Day 1	Protein S100-A8 OS=Homo sapiens GN=S100A8 PE=1 SV=1	14105	18578.4	14003.5	36543.6	27593.2	43664	63546.3	42453.3	30672.5	50920.2	67845.6	47879.6	94530.4	122290	66540.7	129513	174468	225549	276557	250964	7308.53	9557.52	6639.12	15718.1	18091.1	34309	60368.8	30094.1	19483	36987	50629.1	31666.2	71307.7	122290	55695.9	141017	227344
Q14802	1	0.258933	1	0.304692	0.849819	66.13	3.84578e-07	1.92797e-06	39.2403	Day 42	Day 1	FXYD domain-containing ion transport regulator 3 OS=Homo sapiens GN=FXYD3 PE=2 SV=1	8851.58	16720.6	34769.4	52820.8	108324	381788	415076	419591	194413	421799	223210	340198	377410	571878	942804	664616	990053	918181	1.48313e+06	1.04917e+06	4586.46	8601.8	16484.4	22719.2	71021.3	299991	394321	297437	123490	306383	166568	224997	284694	571878	789146	723653	1.29011e+06
O14493	1	0.258933	1	0.304692	0.849819	43.77	3.86815e-07	1.93068e-06	60.8658	Day 28	Day 1	Claudin-4 OS=Homo sapiens GN=CLDN4 PE=1 SV=1	1498.2	1121.78	10553.8	1784.47	240788	113870	298665	208119	12527.2	81378.7	110082	68524.9	134294	181526	261671	332958	144771	222852	173262	224272	776.294	577.091	5003.64	767.536	157869	89473.7	283731	147530	7957.23	59111.2	82147.3	45320.5	101303	181526	219024	362534	188647
Q9Y6M5	1	0.258933	1	0.304692	0.849819	33.72	5.01384e-07	2.38734e-06	155.759	Day 42	Day 1	Zinc transporter 1 OS=Homo sapiens GN=SLC30A1 PE=1 SV=3	861.44	417.018	14.2165	221.875	7297.35	29307.6	22546.4	21552	42525.9	40246.9	38140.3	34942.4	28510.4	34054.7	34714.5	33508.2	61758.1	41815.8	84636.6	47694.8	446.357	214.532	6.74012	95.4325	4784.4	23028.5	21419	15277.7	27012.2	29234.2	28461.8	23109.9	21506.4	34054.7	29056.7	36484.7	80475.2
P04080	1	0.258933	1	0.304692	0.849819	47.64	6.44664e-07	2.87697e-06	10.4006	Day 42	Day 14	Cystatin-B OS=Homo sapiens GN=CSTB PE=1 SV=2	45299.3	114264	55108.5	112715	31981.8	43109	51102.7	32108.7	10380.2	10964	18711.5	19951.9	79662.4	86127	72145.2	52828.5	180639	124945	112023	206507	23471.9	58782.2	26127.2	48480.8	20968.4	33873	48547.4	22761	6593.41	7963.93	13963.3	13195.6	60092.3	86127	60387	57521.2	235385
P05362	1	0.258933	1	0.304692	0.849819	61.44	7.51232e-07	3.26299e-06	25.0775	Day 42	Day 1	Intercellular adhesion molecule 1 OS=Homo sapiens GN=ICAM1 PE=1 SV=2	4121.92	2525.44	2111.69	974.894	21348.8	17007	12062	18240	84006.4	39221	29238.4	26024.2	36916.6	14794.2	18481.9	19160.6	66445.4	33645.3	105456	38557.4	2135.78	1299.19	1001.17	419.321	13997.1	13363.2	11458.9	12929.9	53360.3	28489.1	21818.8	17211.7	27847.5	14794.2	15469.7	20862.6	86583.1
P78536	1	0.258933	1	0.304692	0.849819	40.66	7.85672e-07	3.3996e-06	507.666	Day 42	Day 1	Disintegrin and metalloproteinase domain-containing protein 17 OS=Homo sapiens GN=ADAM17 PE=1 SV=1	0	507.344	0	0	6367.58	18595.1	39642.9	23679.8	23052.2	41240.8	26013.8	25926.2	34607.7	37602.7	55583.6	62055.8	64252.7	56544.5	75040.7	61723.2	0	260.999	0	0	4174.82	14611.1	37660.7	16786	14642.6	29956.1	19412.5	17146.9	26105.8	37602.7	46524.6	67568.1	83725.9
Q9Y6F9	1	0.258933	1	0.304692	0.849819	32.02	9.36534e-07	3.90394e-06	47.3755	Day 42	Day 1	Protein Wnt-6 OS=Homo sapiens GN=WNT6 PE=1 SV=2	457.514	288.043	177.298	1270.64	4116.4	1202.27	2915.64	2801.05	3376	2752.41	4708.71	1352.92	5758.41	5794.88	4162.49	16935	21300.6	26016.9	32222.4	24378.1	237.062	148.181	84.0582	546.526	2698.86	944.686	2769.85	1985.6	2144.42	1999.28	3513.83	894.781	4343.78	5794.88	3484.09	18439.3	27756.2
Q53TN4	1	0.258933	1	0.304692	0.849819	31.55	1.09426e-06	4.45447e-06	8.40268	Day 42	Day 1	Cytochrome b reductase 1 OS=Homo sapiens GN=CYBRD1 PE=1 SV=1	10549.6	3543.33	5322.18	3606.46	15149.1	16379.7	16686.9	10447.5	34607.4	26126.9	29291.7	26949.4	12863.9	25157	17753.9	25005.2	63535.9	32322.7	53936.9	43647.5	5466.3	1822.84	2523.27	1551.21	9932.28	12870.4	15852.5	7405.94	21982.4	18977.8	21858.6	17823.6	9703.72	25157	14860.4	27226.4	82791.8
P14927	1	0.258933	1	0.304692	0.849819	64.74	1.12354e-06	4.55015e-06	10.7844	Day 42	Day 1	Cytochrome b-c1 complex subunit 7 OS=Homo sapiens GN=UQCRB PE=1 SV=2	26891.9	12140	29990.6	15371.1	36543.2	51350.6	107064	32227.2	73399.2	94351.2	92847	134609	153830	155433	87550.7	181826	249027	205414	189262	266433	13934.1	6245.34	14218.7	6611.38	23959	40348.8	101711	22845	46622.7	68534.1	69286.1	89026.4	116039	155433	73281.7	197977	324500
P04181	1	0.258933	1	0.304692	0.849819	69.54	1.28558e-06	5.12953e-06	28.1357	Day 42	Day 1	Ornithine aminotransferase, mitochondrial OS=Homo sapiens GN=OAT PE=1 SV=1	2245.23	366.112	1619.37	1065.01	7110.03	5161.43	15321.2	9544.6	3217.38	2537.99	2578.88	3180.31	4136.26	10621.6	4406.88	8527.3	49051.8	18434	36754.8	44758.3	1163.37	188.343	767.753	458.081	4661.59	4055.6	14555.1	6765.92	2043.66	1843.53	1924.46	2103.37	3120.13	10621.6	3688.65	9284.76	63917.9
Q8N357	1	0.258933	1	0.304692	0.849819	38.72	1.50943e-06	5.79773e-06	42.9741	Day 42	Day 1	Solute carrier family 35 member F6 OS=Homo sapiens GN=SLC35F6 PE=1 SV=1	1224.48	600.898	656.601	107.935	1908.85	8846.89	11583.6	9613.2	6063.08	8524.15	10140.7	11273.4	16496.1	14294.4	15754.4	23372.9	25675.3	24236.3	36895.6	24492.2	634.468	309.127	311.298	46.4251	1251.51	6951.45	11004.4	6814.55	3851.23	6191.71	7567.43	7455.94	12443.7	14294.4	13186.7	25449	33456.7
O00194	1	0.258933	1	0.304692	0.849819	34.18	1.51402e-06	5.79773e-06	4.20856	Day 42	Day 1	Ras-related protein Rab-27B OS=Homo sapiens GN=RAB27B PE=1 SV=4	9577.55	9676.05	12838	11478.2	17929.4	23707.6	30529.3	16928.9	32419.5	27945.4	39552.9	34323.8	38983.7	40748.4	27776.1	45281	61714.6	29929.6	49019.7	42702.4	4962.63	4977.77	6086.57	4936.99	11755.2	18628.3	29002.8	12000.5	20592.6	20298.8	29516	22700.8	29406.8	40748.4	23249.2	49303.2	80418.5
Q8N271	1	0.258933	1	0.304692	0.849819	58.34	1.73288e-06	6.55154e-06	21.2552	Day 42	Day 14	Prominin-2 OS=Homo sapiens GN=PROM2 PE=1 SV=1	10311.7	13057.4	5867.37	13385	3279.62	11710.3	20773.9	9629.19	1979.76	3184.68	6397.85	4504.54	14816.6	15876.2	13732.2	18557.2	107500	69908.3	71151.2	92944	5343.05	6717.29	2781.75	5757.13	2150.24	9201.35	19735.1	6825.89	1257.53	2313.27	4774.33	2979.18	11176.7	15876.2	11494.1	20205.6	140080
O95861	1	0.258933	1	0.304692	0.849819	34.17	1.7789e-06	6.63735e-06	24.7555	Day 28	Day 1	3'(2'),5'-bisphosphate nucleotidase 1 OS=Homo sapiens GN=BPNT1 PE=1 SV=1	7230.3	7627.33	7581.6	15436	140635	130789	245409	250461	11387.9	60451.7	94995.3	21579.9	166671	175566	199017	396369	96427.4	208774	104401	172587	3746.4	3923.82	3594.48	6639.31	92205.4	102768	233138	177546	7233.5	43910.5	70889.2	14272.4	125726	175566	166581	431577	125652
Q8TBQ9	1	0.258933	1	0.304692	0.849819	40.55	1.87341e-06	6.8805e-06	6.48722	Day 42	Day 1	Protein kish-A OS=Homo sapiens GN=TMEM167A PE=1 SV=1	31929.6	15398.3	13703.6	23548.3	62162.6	103949	96772.5	73104.8	63585.1	72144.4	109077	111606	122197	119831	81965.4	152301	167517	104358	95765.3	181048	16544.4	7921.53	6496.95	10128.6	40756	81678.4	91933.6	51822.2	40388.8	52403.7	81397.7	73813.2	92177.5	119831	68606.7	165829	218286
P28066	1	0.258933	1	0.304692	0.849819	58.69	2.13468e-06	7.56782e-06	7.44251	Day 42	Day 14	Proteasome subunit alpha type-5 OS=Homo sapiens GN=PSMA5 PE=1 SV=3	52116.2	17570.1	48447.7	33520.7	216964	115882	141162	199691	10583.9	16644.3	40622.2	29633.9	110154	153558	99940.8	128537	149817	159411	239438	176862	27004.1	9038.8	22969.3	14417.9	142250	91054.2	134104	141556	6722.82	12089.9	30313.9	19599	83093	153558	83652.4	139955	195222
O60551	1	0.258933	1	0.304692	0.849819	30.38	2.25935e-06	7.8373e-06	7.51058	Day 1	Day 14	Glycylpeptide N-tetradecanoyltransferase 2 OS=Homo sapiens GN=NMT2 PE=1 SV=1	33308.3	76461.2	36258.6	60905.1	7147.07	10432.5	14647.7	8401.99	3766.32	6026.28	12613.6	5146.08	22022.7	20904.5	14405	27709.8	33315.1	29136.5	39240.5	40948.8	17258.8	39334.9	17190.4	26196.5	4685.88	8197.38	13915.3	5955.96	2392.35	4377.32	9412.74	3403.47	16612.5	20904.5	12057.3	30171.1	43411.9
P26440	1	0.258933	1	0.304692	0.849819	34.71	2.72304e-06	9.1953e-06	5.5298	Day 42	Day 1	Isovaleryl-CoA dehydrogenase, mitochondrial OS=Homo sapiens GN=IVD PE=1 SV=1	4362.02	4615.32	3795.79	8364.37	7656.21	9417.04	17124.9	11871.4	6473.24	6869.83	8178.31	3389.48	24510.4	20403.2	15604.8	24710.2	28032.9	20547.6	36714.1	31591.5	2260.19	2374.32	1799.6	3597.68	5019.69	7399.45	16268.6	8415.3	4111.76	4990.06	6102.98	2241.71	18489.1	20403.2	13061.5	26905.1	36528.9
Q9NPJ3	1	0.258933	1	0.304692	0.849819	59.51	2.79579e-06	9.38528e-06	13.9471	Day 42	Day 1	Acyl-coenzyme A thioesterase 13 OS=Homo sapiens GN=ACOT13 PE=1 SV=1	40285.8	9160.16	18478	4640.72	55336.7	73383.2	74923.6	73446.7	127293	61383.1	106090	85432.7	243837	224467	165372	148345	229860	313937	162528	305738	20874.2	4712.38	8760.5	1996.06	36280.7	57661	71177.2	52064.5	80856	44587	79168.4	56502.8	183935	224467	138420	161522	299524
P0DJI8	1	0.258933	1	0.304692	0.849819	52.44	2.89436e-06	9.63095e-06	9.78735	Day 42	Day 1	Serum amyloid A-1 protein OS=Homo sapiens GN=SAA1 PE=1 SV=1	9676	12756.3	14527	20371.8	49987.7	110220	196619	113741	18261.8	21107.6	34759.1	53718.1	33086.9	50502	36054.3	47171.3	128840	147432	99283.8	185563	5013.64	6562.36	6887.35	8762.28	32773.8	86605.8	186787	80628	11599.8	15332	25938.6	35527.6	24958.7	50502	30178.1	51361.5	167888
Q08174	1	0.258933	1	0.304692	0.849819	34.13	2.95766e-06	9.81287e-06	8.45954	Day 42	Day 1	Protocadherin-1 OS=Homo sapiens GN=PCDH1 PE=1 SV=2	2970.78	2750.68	9455.45	3438.2	6869.87	3621.49	10688.6	11933.3	11787.9	5589.67	8411.88	4963.66	43693.1	27068.1	30386.2	34159.1	40620	48819	27274.3	40761.9	1539.31	1415.07	4482.88	1478.84	4504.13	2845.59	10154.1	8459.24	7487.59	4060.18	6277.27	3282.83	32959.3	27068.1	25433.9	37193.3	52930.8
Q8NFZ8	1	0.258933	1	0.304692	0.849819	38.07	3.01491e-06	9.94482e-06	11.257	Day 42	Day 14	Cell adhesion molecule 4 OS=Homo sapiens GN=CADM4 PE=1 SV=1	5545.63	4468.11	3133.57	2977.69	14199.6	5805.02	15234.3	3877.28	3057.42	2136.72	3303.86	4485.27	6068.73	10208.3	9025.05	16189.9	41590.3	36331.5	36780	31450.9	2873.48	2298.59	1485.64	1280.76	9309.76	4561.3	14472.5	2748.51	1942.05	1552.06	2465.47	2966.44	4577.87	10208.3	7554.15	17628	54195.1
Q96QD8	1	0.258933	1	0.304692	0.849819	83.75	3.06459e-06	1.00504e-05	20.4134	Day 42	Day 1	Sodium-coupled neutral amino acid transporter 2 OS=Homo sapiens GN=SLC38A2 PE=1 SV=2	42065.7	11474	22033	28474.5	22191.4	100270	122841	76806.8	100822	66920.2	146849	136634	135363	279810	355903	260964	447366	421787	680427	574375	21796.5	5902.69	10446	12247.4	14549.5	78787.5	116699	54446.4	64041.5	48608.9	109585	90365.7	102109	279810	297898	284145	582949
Q96CN7	1	0.258933	1	0.304692	0.849819	84.1	3.23958e-06	1.05938e-05	3.53421	Day 7	Day 14	Isochorismatase domain-containing protein 1 OS=Homo sapiens GN=ISOC1 PE=1 SV=3	79205.5	46153.5	55192.5	41496	170193	129842	167868	219881	34461.3	64216.9	47836.5	48092.9	186863	129438	126605	226271	78591.5	111747	114179	127307	41040.5	23743.3	26167.1	17848.2	111585	102024	159474	155868	21889.6	46645.4	35697.5	31807.3	140958	129438	105971	246370	102410
Q16799	1	0.258933	1	0.304692	0.849819	32.05	3.39637e-06	1.10747e-05	7.47266	Day 42	Day 1	Reticulon-1 OS=Homo sapiens GN=RTN1 PE=1 SV=1	10872	5948.75	5197.5	10268.9	34217.9	32248.7	23828.9	14630.2	48887.1	33786.8	46505.6	65172.6	33931.6	28798.9	24652.1	31165.6	64476.5	31182.6	75300.1	70311.7	5633.33	3060.29	2464.16	4416.85	22434.5	25339.5	22637.4	10370.9	31052.8	24541.8	34704.3	43103.3	25595.9	28798.9	20634.3	33934	84017.5
Q8N5K1	1	0.258933	1	0.304692	0.849819	72.35	3.58908e-06	1.14729e-05	20.5371	Day 42	Day 1	CDGSH iron-sulfur domain-containing protein 2 OS=Homo sapiens GN=CISD2 PE=1 SV=1	16509.9	10845.3	33716.8	6585.42	289060	185347	279298	300126	71854.9	118288	253665	100573	73521.6	141316	172856	275628	284128	169000	582152	354211	8554.63	5579.3	15985.3	2832.51	189518	145637	265332	212752	45641.8	85921.3	189295	66516.1	55460.1	141316	144684	300111	370238
P60228	1	0.258933	1	0.304692	0.849819	49.96	3.65173e-06	1.15435e-05	3.50342	Day 1	Day 42	Eukaryotic translation initiation factor 3 subunit E OS=Homo sapiens GN=EIF3E PE=1 SV=1	301249	206423	171835	283423	100222	88108.2	79469.4	87298.6	117701	96561.9	84681	83847.1	96666.9	86548.8	108819	85003.3	58452.8	58645.9	102899	54856.9	156093	106193	81468	121906	65709.1	69231.1	75495.7	61883.8	74763	70139.9	63192.3	55454.1	72919.4	86548.8	91083.3	92553.9	76168.1
P19957	1	0.258933	1	0.304692	0.849819	38.76	3.84718e-06	1.20942e-05	36.8578	Day 42	Day 1	Elafin OS=Homo sapiens GN=PI3 PE=1 SV=3	1073.2	6401.97	7649.44	1601.01	16839.7	4964.32	12257.2	9026.26	6304.59	7373.51	2472.94	4114.76	21882.8	19204.5	10823.8	13252.5	65606.1	123835	129852	297176	556.079	3293.44	3626.64	688.626	11040.7	3900.72	11644.3	6398.49	4004.64	5355.91	1845.41	2721.39	16507	19204.5	9059.77	14429.7	85489.4
Q9UL26	1	0.258933	1	0.304692	0.849819	39.37	4.10569e-06	1.28359e-05	12.0963	Day 42	Day 1	Ras-related protein Rab-22A OS=Homo sapiens GN=RAB22A PE=1 SV=2	9198.33	7942.85	9097.51	3177.3	25362.1	46941.5	72114.6	43968.5	24266.1	27068.1	55158.8	20896.9	41494.2	52449.5	43562.8	108548	78315.2	69014.4	116323	92172.7	4766.13	4086.14	4313.18	1366.62	16628.3	36884.4	68508.7	31168.2	15413.7	19661.5	41161.6	13820.6	31300.6	52449.5	36462.9	118190	102050
P17931	1	0.258933	1	0.304692	0.849819	41.52	4.27694e-06	1.32983e-05	4.47748	Day 42	Day 28	Galectin-3 OS=Homo sapiens GN=LGALS3 PE=1 SV=5	23246.9	49212.1	39966.7	47820.7	21288.5	11599.8	9242.27	18708.3	11027.9	12666.7	7861.69	6819.09	8544.79	14052.9	7385.03	6117.32	32431.8	39981.7	39201.8	50021.8	12045.4	25316.8	18948.4	20568.6	13957.5	9114.59	8780.14	13261.9	7004.88	9200.72	5866.71	4509.96	6445.65	14052.9	6181.42	6660.7	42261
Q16851	1	0.258933	1	0.304692	0.849819	72.65	4.84278e-06	1.4775e-05	6.08657	Day 42	Day 1	UTP--glucose-1-phosphate uridylyltransferase OS=Homo sapiens GN=UGP2 PE=1 SV=5	96596.9	50081.5	66268.6	49829.9	128645	118087	137775	227359	91701.7	92730.9	107568	80226.7	174583	147751	147327	195969	305888	234763	670439	388320	50051.9	25764	31418.3	21432.8	84344.3	92786.8	130886	161169	58248.3	67357.2	80271.7	53059.7	131694	147751	123316	213377	398594
P37108	1	0.258933	1	0.304692	0.849819	88.78	5.17158e-06	1.54875e-05	59.8807	Day 7	Day 1	Signal recognition particle 14 kDa protein OS=Homo sapiens GN=SRP14 PE=1 SV=2	2557.34	6472.85	16518	845.093	352415	310693	428019	489319	44144.2	71289.5	268144	87326.4	50862.9	203942	204740	306272	111937	294806	412289	322550	1325.09	3329.91	7831.26	363.491	231056	244128	406617	346866	28040.1	51782.7	200099	57755.3	38367.8	203942	171371	333478	145862
Q15843	1	0.258933	1	0.304692	0.849819	28.6	6.68608e-06	1.92627e-05	8.88528	Day 42	Day 1	NEDD8 OS=Homo sapiens GN=NEDD8 PE=1 SV=1	27551.2	10074.5	19070	6432.15	37544.9	66762.6	123924	86884.2	74675.2	113293	106617	59748.8	96805.2	96579.3	74579.9	107081	127197	132741	135044	165927	14275.7	5182.74	9041.17	2766.59	24615.8	52458.8	117728	61590	47433.2	82293.1	79561.9	39516.2	73023.7	96579.3	62424.9	116593	165746
P68402	1	0.258933	1	0.304692	0.849819	50.49	7.18856e-06	2.01492e-05	5.43698	Day 7	Day 1	Platelet-activating factor acetylhydrolase IB subunit beta OS=Homo sapiens GN=PAFAH1B2 PE=1 SV=1	148222	94234.5	153195	101119	772847	403096	834493	690499	238338	362235	305343	367272	286943	347592	274147	478980	230667	332257	337409	470014	76801.3	48478.3	72630.7	43493.4	506706	316733	792766	489477	151391	263117	227859	242904	216452	347592	229467	521527	300576
Q99735	1	0.258933	1	0.304692	0.849819	56.79	7.99455e-06	2.2082e-05	17.7539	Day 42	Day 1	Microsomal glutathione S-transferase 2 OS=Homo sapiens GN=MGST2 PE=1 SV=1	10206.6	1774.13	9080.26	3752.31	13060.5	11364.8	45698.4	15448.4	25555.9	42575.1	62834.2	35703.4	56581.3	46391.4	41978.3	75924.8	102521	78476.1	168546	90989.4	5288.56	912.686	4305	1613.94	8562.9	8929.93	43413.4	10950.9	16232.9	30925.4	46889.3	23613.3	42681.3	46391.4	35136.7	82669	133592
Q9BRR6	1	0.258933	1	0.304692	0.849819	30.1	8.07866e-06	2.22603e-05	16.7973	Day 42	Day 1	ADP-dependent glucokinase OS=Homo sapiens GN=ADPGK PE=1 SV=1	6861.97	1580.09	792.528	1059.02	5757.93	13660.9	29326.6	12342.9	48931.9	26121.4	28801.1	53946.8	16970.5	13194.3	16216.7	18188.8	44505.4	33413.5	66859.4	28126.6	3555.54	812.866	375.742	455.507	3775.11	10734.1	27860.1	8749.6	31081.3	18973.8	21492.5	35678.9	12801.5	13194.3	13573.7	19804.4	57993.7
P62760	1	0.258933	1	0.304692	0.849819	48.78	8.492e-06	2.29025e-05	7.06207	Day 7	Day 1	Visinin-like protein 1 OS=Homo sapiens GN=VSNL1 PE=1 SV=2	9157.85	5254.89	7305.96	12123.3	87750.8	35950.5	70722	44571.4	21846.1	21319.8	38148	39526.7	44949.1	51751.2	23387	42456.6	88781.2	43765.7	44323.9	47517.2	4745.16	2703.34	3463.8	5214.46	57532.6	28248.1	67185.7	31595.5	13876.5	15486.1	28467.6	26141.9	33906.8	51751.2	19575.4	46227.9	115688
Q9HAB8	1	0.258933	1	0.304692	0.849819	33.14	9.09659e-06	2.43003e-05	5.59952	Day 7	Day 1	Phosphopantothenate--cysteine ligase OS=Homo sapiens GN=PPCS PE=1 SV=2	10302.2	5986.64	9619.34	19255.3	65230.6	56815.3	54853.5	75994.3	21824.2	29654.7	39568.2	40429.7	57083.5	34143	31514.3	45428.4	32597.8	31698.5	21074.7	34882.7	5338.09	3079.78	4560.58	8282.06	42767.5	44642.7	52110.7	53870.4	13862.6	21540.3	29527.4	26739.1	43060.2	34143	26378.1	49463.7	42477.2
Q15287	1	0.258933	1	0.304692	0.849819	44.35	1.08703e-05	2.81146e-05	7.26366	Day 14	Day 1	RNA-binding protein with serine-rich domain 1 OS=Homo sapiens GN=RNPS1 PE=1 SV=1	41263.7	20849.1	24459	31909.9	59420.7	79005	61584.2	108083	279118	166537	162199	252757	162627	114250	69683.3	86925.8	125613	82337.1	46103.2	74949.3	21380.9	10725.6	11596.2	13725	38958.4	62078.3	58504.8	76617.5	177294	120968	121039	167166	122676	114250	58326.3	94647.2	163683
O43570	1	0.258933	1	0.304692	0.849819	29.79	1.14305e-05	2.9297e-05	39.7123	Day 42	Day 1	Carbonic anhydrase 12 OS=Homo sapiens GN=CA12 PE=1 SV=1	2330.34	4107.01	268.177	1292.82	11648.6	26563.9	34522.1	12512.8	11203	7988.63	29118.3	5870.6	20596.5	47238.9	52185.1	69167	104138	41653.8	98112.9	73728.3	1207.47	2112.82	127.144	556.068	7637.26	20872.6	32795.9	8869.98	7116.09	5802.72	21729.2	3882.65	15536.7	47238.9	43680	75311	135699
P55769	1	0.258933	1	0.304692	0.849819	35.48	1.22466e-05	3.10392e-05	9.81955	Day 42	Day 1	NHP2-like protein 1 OS=Homo sapiens GN=SNU13 PE=1 SV=3	11139.9	5795.64	11366.7	16779.2	21328.2	44752.1	101093	91135.1	27883.6	55873	41065.2	28747.7	52635.4	82543.1	69957	79314.4	105738	106724	107969	122249	5772.17	2981.52	5389.02	7217.06	13983.5	35164.1	96038.3	64603.4	17711.5	40584.6	30644.4	19013	39704.8	82543.1	58555.4	86359.7	137784
O75531	1	0.258933	1	0.304692	0.849819	29.36	1.31205e-05	3.29607e-05	31.5931	Day 42	Day 1	Barrier-to-autointegration factor OS=Homo sapiens GN=BANF1 PE=1 SV=1	5246.19	419.763	519.104	391.573	4807.99	9850.79	14454	2768.17	3713.47	2144.38	1773.26	4020.56	20508.5	27955.3	10863.4	20535.3	67012.5	18999.2	66044.4	55719.9	2718.32	215.944	246.11	168.423	3152.29	7740.27	13731.3	1962.28	2358.77	1557.62	1323.28	2659.09	15470.3	27955.3	9092.86	22359.4	87322
P13073	1	0.258933	1	0.304692	0.849819	38.65	1.34492e-05	3.36378e-05	20.8656	Day 42	Day 1	Cytochrome c oxidase subunit 4 isoform 1, mitochondrial OS=Homo sapiens GN=COX4I1 PE=1 SV=1	4264.3	6254.65	2612.21	8005.25	40085.2	61808.8	128288	30734	13168.7	10321.6	40966.6	25629.9	15861.7	31776	18274.9	32448.1	102342	46741.7	176665	115274	2209.55	3217.66	1238.46	3443.21	26281.3	48566.3	121874	21786.6	8364.68	7497.33	30570.9	16950.9	11965.1	31776	15296.4	35330.4	133359
Q13561	1	0.258933	1	0.304692	0.849819	28.89	1.41297e-05	3.50318e-05	15.315	Day 42	Day 1	Dynactin subunit 2 OS=Homo sapiens GN=DCTN2 PE=1 SV=4	6822.49	6203.35	28260.7	20514.3	40801.7	81044.6	134583	72899.1	53508.9	38417.6	108364	47683.3	87715.6	267941	245196	202227	150134	160630	362469	273245	3535.09	3191.27	13398.5	8823.61	26751.1	63680.9	127854	51676.3	33988.5	27905.5	80865.2	31536.4	66167.1	267941	205234	220190	195636
P57088	1	0.258933	1	0.304692	0.849819	64.25	1.49779e-05	3.68936e-05	43.4296	Day 42	Day 1	Transmembrane protein 33 OS=Homo sapiens GN=TMEM33 PE=1 SV=2	5440.49	2881.42	2461.64	173.042	39161	46334.8	102538	26168.7	50614.8	50450.4	87168	84809.6	19361.9	48861	23620.2	49407.9	117983	63579.5	151677	142601	2819	1482.33	1167.08	74.4286	25675.3	36407.6	97410.6	18550.3	32150.2	36645.7	65048.2	56090.8	14605.4	48861	19770.6	53796.7	153741
P53597	1	0.258933	1	0.304692	0.849819	39.15	1.63327e-05	3.9327e-05	36.9746	Day 42	Day 1	Succinyl-CoA ligase [ADP/GDP-forming] subunit alpha, mitochondrial OS=Homo sapiens GN=SUCLG1 PE=1 SV=4	390.722	1468.91	1889.92	154.027	2238.28	6206.46	25694.6	12501.2	4174.12	5011.38	7878.65	5967.65	20609	23793	15721.9	26530.5	28720.9	26111.7	59643.6	29857.2	202.453	755.67	896.022	66.2498	1467.5	4876.73	24409.8	8861.76	2651.37	3640.13	5879.36	3946.84	15546.1	23793	13159.5	28887.1	37425.4
O95881	1	0.258933	1	0.304692	0.849819	64.29	1.8235e-05	4.36872e-05	63.7576	Day 42	Day 1	Thioredoxin domain-containing protein 12 OS=Homo sapiens GN=TXNDC12 PE=1 SV=1	1381.39	3229.68	5524.65	747.659	11685.1	22049.2	32145.4	34159.1	5058.37	17424.4	41465.5	10063.2	12306.3	75242.4	50834.3	109006	104787	100131	284194	204787	715.771	1661.49	2619.27	321.583	7661.18	17325.1	30538.1	24214.5	3213.04	12656.6	30943.2	6655.54	9283.07	75242.4	42549.4	118688	136545
P23368	1	0.258933	1	0.304692	0.849819	33.98	2.03005e-05	4.78914e-05	64.4298	Day 42	Day 1	NAD-dependent malic enzyme, mitochondrial OS=Homo sapiens GN=ME2 PE=1 SV=1	35.5565	526.64	501.983	187.303	3953.07	1421.23	8461.07	924.632	540.35	1469.04	4809.48	1346.25	7181.47	12010.1	4863.61	6486.18	21195.2	17576.9	18299.5	23561.2	18.4237	270.926	237.993	80.5626	2591.78	1116.73	8037.99	655.448	343.227	1067.07	3589.03	890.376	5417.24	12010.1	4070.94	7062.34	27618.8
Q9UHQ9	1	0.258933	1	0.304692	0.849819	136.95	2.09436e-05	4.92435e-05	63.6867	Day 42	Day 1	NADH-cytochrome b5 reductase 1 OS=Homo sapiens GN=CYB5R1 PE=1 SV=1	3561.5	1395.35	6116.83	1301.91	11976.8	17899	37604.2	7990.55	9454.43	7142.9	50337.4	16219.7	17909.5	126091	110508	95380.9	61399.3	163083	310969	252710	1845.4	717.828	2900.02	559.977	7852.42	14064.1	35723.9	5664.3	6005.39	5188.4	37563.8	10727.3	13509.8	126091	92497.4	103853	80007.7
Q8N138	1	0.258933	1	0.304692	0.849819	58.59	2.10784e-05	4.92931e-05	3.62126	Day 42	Day 1	ORM1-like protein 3 OS=Homo sapiens GN=ORMDL3 PE=1 SV=1	29165	21637.9	21363.7	16051.4	49793.7	31305.6	44489.5	32138.6	45458.8	39098	52231.3	47404.2	48372.1	45415.4	29693.6	55301.7	75168	60914.2	106383	76995.2	15111.9	11131.5	10128.7	6904	32646.5	24598.4	42264.9	22782.2	28875.2	28399.7	38977.1	31351.8	36488.9	45415.4	24854.1	60214	97949.2
Q13724	1	0.258933	1	0.304692	0.849819	29.95	2.23154e-05	5.19324e-05	18.4935	Day 14	Day 1	Mannosyl-oligosaccharide glucosidase OS=Homo sapiens GN=MOGS PE=1 SV=5	542.893	2031.03	7523.48	1645.64	6094.42	5250.33	25639.8	26477.4	40166.7	44830.7	53498.4	78674.7	50635.5	25244.6	72060.4	37757.4	41738.1	26065.5	54314.4	42462.9	281.301	1044.85	3566.92	707.822	3995.72	4125.46	24357.7	18769.2	25513.7	32563.8	39922.6	52033.3	38196.2	25244.6	60316	41111.3	54387.6
O95715	1	0.258933	1	0.304692	0.849819	41.76	2.26602e-05	5.25199e-05	9.06136	Day 28	Day 1	C-X-C motif chemokine 14 OS=Homo sapiens GN=CXCL14 PE=1 SV=2	28915.1	7443.34	7600.6	13697.1	23746.6	30391.3	52934.9	87738.9	59241.4	58157	91471.1	65705.4	122476	92277.3	182498	125191	62868.4	74018.2	65510.4	47362.6	14982.4	3829.17	3603.49	5891.36	15569.1	23880	50288	62195.9	37629.8	42243.6	68259.3	43455.7	92387.8	92277.3	152755	136311	81922
O15498	1	0.258933	1	0.304692	0.849819	38.24	2.51225e-05	5.76398e-05	7.18864	Day 42	Day 1	Synaptobrevin homolog YKT6 OS=Homo sapiens GN=YKT6 PE=1 SV=1	50671.3	19949.8	36357.7	12473.9	75574.1	114631	123235	43904.5	109984	201153	193264	188880	136878	127101	186835	121367	178944	140079	309452	230227	26255.4	10263.1	17237.4	5365.26	49549.1	90071.1	117073	31122.8	69861.3	146112	144221	124920	103252	127101	156385	132147	233177
Q8IZR5	1	0.258933	1	0.304692	0.849819	32.48	2.54676e-05	5.81498e-05	8.78983	Day 28	Day 1	CKLF-like MARVEL transmembrane domain-containing protein 4 OS=Homo sapiens GN=CMTM4 PE=1 SV=1	3134.85	1342.54	2967.85	2492.27	5534.76	4576.2	3824.56	6420.05	20930.8	7927.13	7449.86	4330.02	14849.4	14438.3	39214.8	18846.6	24864	11992.4	26950.4	14803.9	1624.33	690.659	1407.07	1071.97	3628.78	3595.75	3633.32	4551.01	13295.1	5758.05	5559.38	2863.75	11201.4	14438.3	32823.6	20520.7	32399.5
Q9Y3I0	1	0.258933	1	0.304692	0.849819	32.41	2.69887e-05	6.09388e-05	11.8542	Day 42	Day 1	tRNA-splicing ligase RtcB homolog OS=Homo sapiens GN=RTCB PE=1 SV=1	1343.15	2234.14	1274.18	1904.26	13221.1	10121.4	12292.1	5910.08	1934.86	2399.21	7074.99	5314.39	9797.96	13699.8	2723.83	6546.18	25197.8	17794.5	15318.2	21773.5	695.958	1149.34	604.095	819.059	8668.21	7952.89	11677.4	4189.51	1229.01	1742.72	5279.63	3514.79	7390.96	13699.8	2279.9	7127.66	32834.5
Q9P2X0	1	0.258933	1	0.304692	0.849819	41.33	2.96187e-05	6.58321e-05	5.19202	Day 42	Day 7	Dolichol-phosphate mannosyltransferase subunit 3 OS=Homo sapiens GN=DPM3 PE=1 SV=2	13438.8	7946.98	8251.13	6418.34	13337.2	5164.73	9031.81	5577.05	28156	19480.5	22819.4	17393.8	41136.2	26010.4	37331.8	50593.3	38068.1	23663.2	84368.4	25812.1	6963.32	4088.27	3911.91	2760.65	8744.35	4058.19	8580.2	3953.43	17884.5	14150.1	17028.8	11503.8	31030.5	26010.4	31247.4	55087.4	49605.4
Q9Y277	1	0.258933	1	0.304692	0.849819	92.05	2.9764e-05	6.60262e-05	4.37196	Day 42	Day 1	Voltage-dependent anion-selective channel protein 3 OS=Homo sapiens GN=VDAC3 PE=1 SV=1	50120	47317.1	39507.6	36786.8	46537.4	86258.4	133946	51893.3	60933.1	64443.6	80006	83868.1	123352	124069	90844	159251	229035	130456	196226	203830	25969.8	24341.9	18730.7	15822.7	30511.6	67777.6	127248	36785.9	38704.4	46810.1	59703.6	55468.1	93049.1	124069	76038.3	173396	298449
Q9BW60	1	0.258933	1	0.304692	0.849819	66.11	3.58079e-05	7.79146e-05	6.46912	Day 42	Day 1	Elongation of very long chain fatty acids protein 1 OS=Homo sapiens GN=ELOVL1 PE=1 SV=1	30840.7	22145.6	20486	9681.59	35709.4	74141.8	111121	42445.9	51287.1	64983.1	88479.3	75116.1	76399.2	107465	58265.9	87638.4	155123	116184	156722	109905	15980.2	11392.6	9712.55	4164.23	23412.4	58257	105565	30088.8	32577.2	47201.9	66026.7	49679.7	57630.7	107465	48769.7	95423.1	202136
P60900	1	0.258933	1	0.304692	0.849819	64.64	3.59663e-05	7.81101e-05	5.80245	Day 28	Day 1	Proteasome subunit alpha type-6 OS=Homo sapiens GN=PSMA6 PE=1 SV=1	30355	19687.1	4855.23	5196.02	32170.1	46186.8	45889	43561.2	28293.9	22902.4	30995.3	21880	77369.3	100328	75711.6	95278.9	74958.2	84141	73131.1	106785	15728.5	10127.9	2301.89	2234.91	21091.9	36291.4	43594.4	30879.4	17972.1	16635.6	23129.9	14470.8	58362.5	100328	63372.1	103742	97675.8
O95817	1	0.258933	1	0.304692	0.849819	41.93	3.88252e-05	8.41583e-05	7.05762	Day 42	Day 1	BAG family molecular chaperone regulator 3 OS=Homo sapiens GN=BAG3 PE=1 SV=3	5209.27	3634.5	2066.75	2359.96	2719.78	8350.37	3250.76	7743.66	6661.35	5654.46	2427.7	4560.44	9580.25	26473.4	14995.1	23680.5	25872.7	14201.5	30930.3	22653.7	2699.2	1869.74	979.86	1015.07	1783.19	6561.31	3088.22	5489.29	4231.25	4107.24	1811.65	3016.15	7226.74	26473.4	12551.2	25784	33713.9
P48723	1	0.258933	1	0.304692	0.849819	76.23	4.20698e-05	9.03311e-05	29.6812	Day 42	Day 1	Heat shock 70 kDa protein 13 OS=Homo sapiens GN=HSPA13 PE=1 SV=1	656.424	1897.16	2699.03	414.398	6033.12	2212.55	22298.4	5215.12	1612.91	1225.6	2475.25	5805.09	21005.6	17874.6	4962.82	9741.03	31323.2	38023.6	36652.8	62204.3	340.127	975.98	1279.63	178.241	3955.53	1738.51	21183.4	3696.87	1024.51	890.242	1847.13	3839.33	15845.3	17874.6	4153.98	10606.3	40816.3
P43487	1	0.258933	1	0.304692	0.849819	37.89	4.54701e-05	9.71417e-05	8.28814	Day 42	Day 1	Ran-specific GTPase-activating protein OS=Homo sapiens GN=RANBP1 PE=1 SV=1	7739.61	3579.26	8265.42	1459.6	17442.9	29392.4	32819.4	12012.6	55896.9	36921.6	31719.9	30547.2	26031.5	34423.7	18440.8	16363.5	45317.7	29395.4	57703.6	41998	4010.3	1841.32	3918.68	627.802	11436.2	23095.1	31178.4	8515.42	35505.4	26818.8	23670.6	20203.1	19636.5	34423.7	15435.3	17817	59052.2
Q14318	1	0.258933	1	0.304692	0.849819	101.85	4.54978e-05	9.71417e-05	7.19398	Day 42	Day 1	Peptidyl-prolyl cis-trans isomerase FKBP8 OS=Homo sapiens GN=FKBP8 PE=1 SV=2	17580.8	14673.7	14564.4	14562	17886.3	39369.7	62805.8	35160	24947.9	22258.8	30310.5	21989.6	22552.2	21109.6	14836.3	17606.3	131818	41273.6	173679	94802.7	9109.53	7548.77	6905.08	6263.41	11726.9	30934.8	59665.4	24924	15846.7	16168.2	22618.9	14543.3	17011.9	21109.6	12418.2	19170.2	171768
Q96IX5	1	0.258933	1	0.304692	0.849819	68.8	4.59992e-05	9.7845e-05	89.9445	Day 42	Day 1	Up-regulated during skeletal muscle growth protein 5 OS=Homo sapiens GN=USMG5 PE=1 SV=1	2572.27	1400.45	1108.99	1740.41	1706.72	9978.7	68598.6	2390.07	7346.81	3250.58	18985.3	23343.8	28648.1	87910.7	61786.1	105756	122103	84317.6	260290	146901	1332.83	720.451	525.777	748.584	1118.99	7840.77	65168.5	1694.26	4666.65	2361.13	14167.5	15439	21610.3	87910.7	51716.2	115151	159109
P02042;P02100	1	0.258933	1	0.304692	0.849819	64.96	4.69528e-05	9.96871e-05	6.38951	Day 7	Day 1	Hemoglobin subunit delta OS=Homo sapiens GN=HBD PE=1 SV=2	2.67282e+06	6.14651e+06	8.50127e+06	1.01158e+07	6.1162e+07	2.28445e+07	3.78427e+07	5.3456e+07	1.45405e+07	1.30412e+07	1.7496e+07	1.39121e+07	2.94833e+07	1.88348e+07	1.95246e+07	2.49368e+07	1.39091e+07	2.06133e+07	1.97499e+07	2.51943e+07	1.38493e+06	3.16203e+06	4.0305e+06	4.351e+06	4.01e+07	1.79501e+07	3.59505e+07	3.78936e+07	9.23601e+06	9.47274e+06	1.30562e+07	9.20106e+06	2.22404e+07	1.88348e+07	1.63425e+07	2.71518e+07	1.81246e+07
Q9Y333	1	0.258933	1	0.304692	0.849819	115.74	4.93495e-05	0.000104	6.66787	Day 7	Day 14	U6 snRNA-associated Sm-like protein LSm2 OS=Homo sapiens GN=LSM2 PE=1 SV=1	80808.4	47352.4	143093	44167.1	436238	251590	454135	850401	71491.9	83537	81226	62545.8	216132	179530	140419	215017	114573	156916	348015	208094	41871	24360.1	67841	18997.1	286014	197687	431427	602828	45411.2	60679	60614.1	41366.1	163037	179530	117533	234117	149297
Q32P28	1	0.258933	1	0.304692	0.849819	34.89	4.94967e-05	0.000104117	61.2185	Day 42	Day 1	Prolyl 3-hydroxylase 1 OS=Homo sapiens GN=P3H1 PE=1 SV=2	0	0	528.117	0	3020.75	4464.86	2002.17	2637.17	6789.77	10316.8	8701.58	1964.68	8656.54	4013.03	5727.05	4469.31	9249.8	780.547	20223.8	2076.33	0	0	250.383	0	1980.51	3508.27	1902.05	1869.42	4312.82	7493.86	6493.46	1299.39	6529.95	4013.03	4793.65	4866.31	12053.1
P53007	1	0.258933	1	0.304692	0.849819	88.11	5.07218e-05	0.000106497	3.01175	Day 1	Day 14	Tricarboxylate transport protein, mitochondrial OS=Homo sapiens GN=SLC25A1 PE=1 SV=2	113964	137599	140522	214424	46083.2	38796.9	72827.4	46283.6	50341.2	49184.4	57456.6	44398.8	63028.9	65109.2	76543.6	125804	103271	105637	201977	115994	59050.7	70786.9	66622.3	92227.6	30213.8	30484.7	69185.8	32809.3	31976.4	35726.2	42876.4	29364.2	47545	65109.2	64068.5	136979	134570
P00403	1	0.258933	1	0.304692	0.849819	73.27	5.09133e-05	0.000106506	21.4665	Day 42	Day 1	Cytochrome c oxidase subunit 2 OS=Homo sapiens GN=MT-CO2 PE=1 SV=1	9368.59	2165.17	5531.33	1618.61	11026.5	24351.5	78443.5	30409.9	17335.3	26207.3	65417.4	24517.7	23699.6	59002.2	35075.9	77829.7	89889.5	78351.7	155372	77460.1	4854.35	1113.86	2622.43	696.197	7229.4	19134.2	74521.1	21556.8	11011.3	19036.2	48817.1	16215.3	17877.5	59002.2	29359.2	84743.2	117132
Q9Y490	1	0.258933	1	0.304692	0.849819	32.11	5.40268e-05	0.000111941	5.50739	Day 7	Day 14	Talin-1 OS=Homo sapiens GN=TLN1 PE=1 SV=3	10969.6	10744.8	22410.9	14185.2	65374.5	29720.8	29409.9	45931.4	11147.1	5612.33	4133.66	10053.8	30850	21839.4	20880.7	17764.7	24538.2	16310.3	23519.6	21329.2	5683.91	5527.61	10625.2	6101.32	42861.8	23353.1	27939.3	32559.6	7080.57	4076.64	3084.7	6649.29	23271.3	21839.4	17477.5	19342.7	31975.1
Q99959	1	0.258933	1	0.304692	0.849819	48.46	5.41564e-05	0.000111941	35.1113	Day 42	Day 1	Plakophilin-2 OS=Homo sapiens GN=PKP2 PE=1 SV=2	7790.94	633.039	13953.4	1373.63	92503.3	201759	181963	108400	29035	29864.1	132914	53736.1	26077.8	110574	101911	155876	75754.1	220335	315521	222320	4036.89	325.662	6615.4	590.826	60648.5	158532	172865	76842.1	18442.9	21692.5	99186	35539.6	19671.4	110574	85301.8	169722	98713
Q9H329	1	0.258933	1	0.304692	0.849819	42.41	5.42176e-05	0.000111941	50.8457	Day 42	Day 1	Band 4.1-like protein 4B OS=Homo sapiens GN=EPB41L4B PE=2 SV=2	953.873	2970.74	1681.69	2834.17	5446.43	29009.2	41355.2	24245.8	3775.7	1482.02	14862.7	4944.67	6637.41	49252.1	66515.6	79986.6	59644	82016.7	185153	102348	494.251	1528.28	797.296	1219.03	3570.88	22794	39287.3	17187.2	2398.3	1076.5	11091.1	3270.27	5006.84	49252.1	55674.9	87091.7	77720.3
P48426	1	0.258933	1	0.304692	0.849819	30.35	5.88857e-05	0.000120525	8.48515	Day 42	Day 1	Phosphatidylinositol 5-phosphate 4-kinase type-2 alpha OS=Homo sapiens GN=PIP4K2A PE=1 SV=2	1732.97	4929.64	22511.4	5826.88	34268.5	29675.4	47039.9	68167	16305.7	27888.2	35638.3	16465.6	53568.9	50102.6	69655.4	66593.1	54526	82619.3	93718	66125.2	897.944	2536.02	10672.8	2506.25	22467.7	23317.4	44687.8	48321.8	10357.3	20257.2	26594.7	10889.9	40409	50102.6	58302.9	72508.4	71051.2
P61088	1	0.258933	1	0.304692	0.849819	62.44	5.97576e-05	0.000121871	5.17354	Day 1	Day 42	Ubiquitin-conjugating enzyme E2 N OS=Homo sapiens GN=UBE2N PE=1 SV=1	283300	295735	272708	440974	194121	81803.1	90787.1	54241.1	164811	108571	159811	170803	99466.3	55922.9	54653.7	74523.7	61165.6	35337.6	105032	48335.7	146793	152139	129293	189671	127273	64276.9	86247.5	38450.1	104687	78863	119257	112965	75031.1	55922.9	45746.2	81143.5	79703.1
P61009	1	0.258933	1	0.304692	0.849819	49.35	6.16893e-05	0.000125361	3.52957	Day 14	Day 1	Signal peptidase complex subunit 3 OS=Homo sapiens GN=SPCS3 PE=1 SV=1	40229.5	28946.2	48081.2	53929.1	65232.7	83579.1	91793.5	55554.9	153250	140263	159358	151342	97025.3	77530.1	93597.7	115684	117732	66733.5	182907	94476.4	20845	14891.2	22795.5	23195.9	42768.9	65672.4	87203.6	39381.5	97343.2	101883	118919	100093	73189.8	77530.1	78343.1	125960	153414
P35318	1	0.258933	1	0.304692	0.849819	49.08	6.22003e-05	0.00012595	6.51667	Day 14	Day 1	ADM OS=Homo sapiens GN=ADM PE=1 SV=1	3329.71	15375.2	12709.5	19229.4	49202.6	25060	25467	29840.3	82721	79067.1	75211.1	93029.5	46876.1	31928.3	31809.2	32356	27760.3	16148.8	19363	16623.6	1725.29	7909.64	6025.65	8270.91	32259	19690.9	24193.6	21153	52543.8	57432.2	56125.5	61527.2	35360.4	31928.3	26624.9	35230.1	36173.6
	3862		3282
[truncated: 25 more columns]

## Sheet: ECM proteins
		Raw peptide abundance
		Day 1						Day 7						Day 14						Day 28						Day 42
P07996	Thrombospondin-1	1.51253e+06	1.24201e+06	1.21991e+06	1.38633e+06			2.89139e+07	2.70864e+07	4.07693e+07	2.89574e+07			1.42432e+07	2.1036e+07	2.52846e+07	1.4584e+07			3.19195e+07	3.84373e+07	3.82888e+07	5.16073e+07			5.52089e+07	7.26513e+07	8.44789e+07	8.31189e+07
Q99988	Growth/differentiation factor 15	85924.2	61096.9	82298.9	62127.7			578685	697676	996793	853322			5.55472e+06	1.17711e+07	1.31351e+07	9.31952e+06			3.37988e+06	4.93666e+06	5.06548e+06	6.58165e+06			4.16666e+06	4.36749e+06	7.72019e+06	6.641e+06
Q9GZM7	Tubulointerstitial nephritis antigen-like	92136.5	78869.8	73073.4	60762.9			1.07419e+06	1.15292e+06	2.11113e+06	1.97749e+06			1.65825e+06	2.11979e+06	2.21539e+06	1.30901e+06			2.06178e+06	2.55993e+06	2.50165e+06	3.22864e+06			3.36464e+06	3.78524e+06	4.67258e+06	5.25352e+06
Q13751	Laminin subunit beta-3	2.89433e+06	2.52782e+06	2.48961e+06	2.87737e+06			4.29878e+07	3.77386e+07	5.91807e+07	4.63205e+07			2.03281e+07	2.97895e+07	3.78506e+07	2.32626e+07			3.65686e+07	4.93766e+07	4.64961e+07	6.27419e+07			6.73712e+07	6.79954e+07	9.80928e+07	8.70439e+07
P05556	Integrin beta-1	590795	412728	406394	382810			4.62098e+06	5.60256e+06	6.46139e+06	4.84363e+06			2.56275e+06	2.81948e+06	2.78773e+06	2.75322e+06			1.92495e+06	2.68265e+06	2.70895e+06	3.28695e+06			1.08334e+07	7.99914e+06	1.52861e+07	1.26769e+07
P48509	CD151 antigen	117931	87378.8	94731.1	78021.5			959973	1.13379e+06	1.00328e+06	819574			1.23637e+06	1.26023e+06	1.16265e+06	1.29912e+06			859456	1.5712e+06	1.54627e+06	1.6247e+06			3.70505e+06	2.72571e+06	4.17301e+06	3.72253e+06
P56706	Protein Wnt-7b	0	0	0	6.6858			41820.6	73008.6	52555.8	73416.5			39994.5	65982.3	90314.4	39119.7			126939	97886.9	142363	173405			102538	92959.8	102524	102842
P21741	Midkine	57331.7	65802.4	78620	53898.5			1.85049e+06	1.31311e+06	3.16127e+06	2.73282e+06			2.00572e+06	2.85953e+06	2.81245e+06	1.92053e+06			454037	565240	703262	752277			697711	649212	1.0952e+06	936164
P10909	Clusterin	176942	132875	102841	108359			1.71035e+06	1.78296e+06	2.43005e+06	2.20453e+06			1.66904e+06	3.14053e+06	3.46419e+06	1.75301e+06			2.4529e+06	3.0111e+06	2.88694e+06	4.28177e+06			3.69304e+06	4.52157e+06	5.05761e+06	5.93372e+06
Q9HB40	Retinoid-inducible serine carboxypeptidase	4857.52	3821.27	4488.66	2105.8			36596	54665.1	110141	59068.9			53298.8	77680.9	83170.5	96412.4			214257	403710	324539	270292			458152	674034	870089	1.15542e+06
P35613	Basigin	574195	363789	416893	403013			6.48549e+06	9.9527e+06	1.24814e+07	1.08739e+07			8.10396e+06	1.28855e+07	1.31553e+07	8.23105e+06			6.84023e+06	1.19145e+07	1.33707e+07	1.79211e+07			2.2203e+07	1.8312e+07	3.43334e+07	2.85253e+07
Q08380	Galectin-3-binding protein	944215	658747	897643	1.08593e+06			7.7975e+06	7.86992e+06	1.22255e+07	1.04486e+07			1.34627e+07	2.23245e+07	2.25361e+07	1.37012e+07			2.55581e+07	3.68584e+07	3.55979e+07	5.07811e+07			3.50231e+07	5.17374e+07	7.68937e+07	7.14794e+07
O00622	Protein CYR61	520176	604279	559644	757484			2.67246e+07	1.75663e+07	2.85655e+07	3.10196e+07			7.98585e+06	1.14398e+07	1.46234e+07	8.64321e+06			4.85362e+06	5.57593e+06	6.42117e+06	7.61117e+06			6.49606e+06	7.62952e+06	9.23886e+06	1.03951e+07
P98160	Basement membrane-specific heparan sulfate proteoglycan core protein	279715	278795	281276	251124			2.74264e+06	2.84363e+06	4.67509e+06	3.87274e+06			2.35711e+06	3.37088e+06	4.39925e+06	2.2499e+06			2.38148e+06	3.32468e+06	3.43368e+06	4.27429e+06			4.38416e+06	5.33473e+06	6.51841e+06	7.30756e+06
P16070	CD44 antigen	397341	291904	228468	248338			3.01333e+06	3.64341e+06	3.75349e+06	3.23147e+06			2.484e+06	2.47462e+06	2.24889e+06	2.3176e+06			1.7034e+06	2.44069e+06	2.6423e+06	2.96622e+06			9.12827e+06	5.34349e+06	8.14613e+06	9.12847e+06
P48307	Tissue factor pathway inhibitor 2	844527	1.06171e+06	849581	1.04597e+06			1.80512e+07	1.41439e+07	1.81287e+07	2.0803e+07			6.13735e+06	9.04764e+06	9.03614e+06	7.66322e+06			4.31372e+06	4.87362e+06	4.83661e+06	6.82884e+06			3.18704e+06	3.41211e+06	3.24098e+06	6.1607e+06
Q16787	Laminin subunit alpha-3	3.43525e+06	3.28516e+06	3.47479e+06	3.90192e+06			1.07367e+08	8.57995e+07	1.32855e+08	1.00796e+08			3.72738e+07	6.07714e+07	8.7836e+07	5.47737e+07			5.35565e+07	1.01344e+08	9.39208e+07	1.39934e+08			1.3256e+08	1.54899e+08	2.81889e+08	2.26272e+08
O00468	Agrin	195524	166419	183992	172853			1.78403e+06	2.22791e+06	3.75879e+06	3.50052e+06			1.98269e+06	3.20089e+06	3.387e+06	1.73945e+06			3.07728e+06	3.6453e+06	4.25241e+06	6.19026e+06			6.59454e+06	7.31492e+06	8.21838e+06	9.20295e+06
Q14512	Fibroblast growth factor-binding protein 1	1.19107e+06	1.04172e+06	1.06003e+06	1.1175e+06			2.46293e+07	2.01254e+07	3.03957e+07	2.98525e+07			6.44583e+06	8.92405e+06	1.12449e+07	5.85286e+06			7.13396e+06	8.07853e+06	8.53336e+06	1.46172e+07			1.3373e+07	1.65712e+07	1.86043e+07	2.06031e+07
P08648	Integrin alpha-5	22859.9	18213.9	23710.1	25830.2			283599	439618	455629	454831			524776	729368	546788	492972			222568	208383	194163	289220			727101	419094	1.04636e+06	701970
P16144	Integrin beta-4	3.76499e+06	2.76452e+06	3.36456e+06	3.25595e+06			5.59112e+07	6.80852e+07	8.40088e+07	5.62336e+07			3.59306e+07	4.20582e+07	5.42132e+07	3.47907e+07			3.29631e+07	9.22723e+07	8.61028e+07	1.09452e+08			1.84561e+08	1.99593e+08	3.87613e+08	2.87341e+08
Q6ZMP0	Thrombospondin type-1 domain-containing protein 4	123979	145777	147277	117462			870832	949713	1.1917e+06	1.1998e+06			809761	1.17371e+06	1.4572e+06	806028			1.5492e+06	1.55906e+06	1.74428e+06	2.13394e+06			1.93538e+06	2.03363e+06	1.95545e+06	2.78923e+06
O14672	Disintegrin and metalloproteinase domain-containing protein 10	6412.37	4694.19	3973.83	2520.16			41722	122660	155073	84511.6			43940.8	55378.3	57265.2	31947.6			114732	138385	129450	227222			395740	346760	478141	517265
Q15582	Transforming growth factor-beta-induced protein ig-h3	969833	895191	794573	827961			2.72084e+07	1.94215e+07	2.91864e+07	2.42815e+07			4.87896e+06	1.04126e+07	1.33381e+07	9.05624e+06			4.24986e+06	7.26247e+06	6.87961e+06	8.09692e+06			1.07414e+07	1.01107e+07	1.63728e+07	1.49722e+07
O43278	Kunitz-type protease inhibitor 1	19330.9	12289.1	22384.3	18552.6			182710	188821	230485	216605			190377	212522	212319	208368			143692	250395	203357	298130			789519	448219	908756	756066
P50895	Basal cell adhesion molecule	157228	130292	129546	159010			1.21713e+06	1.6099e+06	2.36575e+06	1.67195e+06			1.65091e+06	1.68117e+06	1.54902e+06	1.55597e+06			607735	1.16661e+06	1.26982e+06	1.38186e+06			7.93311e+06	5.22273e+06	1.54859e+07	1.0535e+07
P07942	Laminin subunit beta-1	5566.7	2434.95	2980.88	4661.13			66822.2	159275	172311	96849.1			93160.7	95104.1	75496.9	80622.4			87676.3	156095	111356	142245			335506	201082	452959	462347
P06756	Integrin alpha-V	36083.8	49565.8	37053.6	32681.6			397895	544294	815999	472798			246879	305150	432345	236548			170200	223387	222912	347006			872972	686669	1.52849e+06	1.31125e+06
P31431	Syndecan-4	7787.01	5694.77	4720.92	4947.73			55113.7	106399	101523	114765			62761	118555	90283.4	87120.8			242301	162307	144605	359740			394003	514435	1.00522e+06	846186
P13726	Tissue factor	8674.13	8250	12350.1	7346.93			2.86706e+06	1.99174e+06	3.69393e+06	2.03377e+06			81370.2	129326	122505	57481.6			66106.7	254952	198958	231313			1.31847e+06	2.11491e+06	7.40572e+06	6.88752e+06
Q9UMD9	Collagen alpha-1(XVII) chain	953604	867726	964183	774515			9.28133e+06	8.76345e+06	1.17267e+07	8.1766e+06			4.23119e+06	6.42604e+06	7.59043e+06	5.80401e+06			3.57306e+06	7.37139e+06	6.02488e+06	8.39254e+06			2.92482e+07	2.04883e+07	4.71075e+07	3.00624e+07
P23229	Integrin alpha-6	4.64676e+06	3.57397e+06	3.21479e+06	3.54907e+06			5.7987e+07	6.38269e+07	8.32265e+07	7.68348e+07			3.70877e+07	5.3565e+07	6.47773e+07	4.30016e+07			2.65099e+07	6.59903e+07	7.71394e+07	8.46374e+07			1.34148e+08	1.45032e+08	2.33245e+08	2.24049e+08
P35442	Thrombospondin-2	4968.05	5314.48	9047.7	5735.54			58630.7	61664	126650	92795.9			86685	163606	158058	69827.2			248352	246167	300651	355899			257777	284509	280215	281281
Q13753	Laminin subunit gamma-2	3.55375e+06	3.08917e+06	3.27758e+06	4.28274e+06			3.42647e+07	3.25845e+07	4.84301e+07	4.22976e+07			1.58934e+07	2.36315e+07	2.86568e+07	1.71891e+07			2.62463e+07	3.56785e+07	3.33312e+07	4.1026e+07			5.39396e+07	4.96563e+07	8.42888e+07	7.00008e+07
P09758	Tumor-associated calcium signal transducer 2	1.53114e+06	1.70673e+06	1.25631e+06	1.70094e+06			8.07315e+06	9.0681e+06	1.16357e+07	1.13017e+07			8.43683e+06	8.59003e+06	1.08423e+07	6.95425e+06			1.29907e+07	1.97966e+07	2.40205e+07	3.1537e+07			3.04971e+07	3.30535e+07	5.19574e+07	4.84655e+07
Q6YHK3	CD109 antigen	1024.06	246.365	642.766	744.977			36110.2	82813.8	93071.5	78390.2			23245.1	38909.3	36459.3	20531			25883.4	22726.5	24714.4	31060.7			99387.6	75267.8	189894	110800
P17936	Insulin-like growth factor-binding protein 3	370795	468357	302238	552278			5.95571e+06	6.74636e+06	8.37132e+06	8.40778e+06			3.00085e+06	6.35024e+06	6.97824e+06	3.4739e+06			871408	1.02714e+06	1.10362e+06	1.99088e+06			1.38079e+06	1.19178e+06	1.76942e+06	1.94151e+06
P04085	Platelet-derived growth factor subunit A	2290.04	1280.73	1748.53	2700.56			36119.8	40369	50049.1	38280.2			42640.6	68408.3	59961	45202.4			43599	62021.8	41495.4	55593.1			57480.7	80666.1	38943.6	52640.4
P18827	Syndecan-1	28873.8	22834.4	17895.3	14654.6			122068	178563	254525	292726			270546	351796	271555	283256			237491	243361	223360	467739			758444	657777	841171	1.23862e+06
Q9Y5Y6	Suppressor of tumorigenicity 14 protein	134449	119170	140415	95142.1			892006	900820	1.08589e+06	896235			516663	594557	688416	533022			506694	958446	1.00391e+06	1.06772e+06			2.0458e+06	1.77526e+06	3.73519e+06	3.24193e+06
O15230	Laminin subunit alpha-5	71227.8	69474.2	131443	65222.7			746005	733930	1.0363e+06	1.05964e+06			1.07107e+06	1.88576e+06	2.08569e+06	1.24864e+06			805154	1.01886e+06	1.03992e+06	1.53703e+06			1.16234e+06	1.20687e+06	1.68927e+06	1.88659e+06
P12830	Cadherin-1	934937	724211	658932	984582			6.31914e+06	6.66449e+06	5.98025e+06	6.16235e+06			6.27863e+06	8.00397e+06	7.76746e+06	5.64037e+06			5.39045e+06	6.39002e+06	7.11222e+06	1.01633e+07			6.83515e+06	6.57624e+06	9.14632e+06	9.27421e+06
P50281	Matrix metalloproteinase-14	18826.2	21088.4	36927.5	17580.6			194812	304401	585003	298112			248765	308890	318074	263398			237354	239148	204272	278981			1.05695e+06	690074	1.65497e+06	1.4374e+06
P00533	Epidermal growth factor receptor	214311	204130	202584	186104			1.99479e+06	3.40218e+06	4.36143e+06	2.66727e+06			1.29776e+06	1.18742e+06	1.23123e+06	1.12038e+06			829393	2.15605e+06	2.13028e+06	2.46875e+06			6.55625e+06	5.40505e+06	1.29366e+07	9.19846e+06
O95084	Serine protease 23	10278	7945.89	7590.18	6641.59			1.23846e+06	1.45489e+06	2.32668e+06	2.2891e+06			150348	305431	776758	216734			291404	1.40407e+06	1.65839e+06	1.95984e+06			2.09473e+06	3.75348e+06	6.1722e+06	5.06175e+06
P02765	Alpha-2-HS-glycoprotein	2.57745e+06	1.65838e+06	2.17999e+06	1.91712e+06			2.95731e+06	1.36196e+06	1.24983e+06	1.26096e+06			332141	249759	234702	239433			405840	379559	314460	341018			343518	257412	344468	347180
Q9GZT5	Protein Wnt-10a	85677.1	63158.4	49376.7	69052.1			181721	243166	388232	171123			138094	199042	302966	190080			393014	700342	582607	834820			1.67232e+06	1.57606e+06	1.97321e+06	1.96644e+06
P02751	Fibronectin	399602	409713	360694	424155			4.17067e+06	3.8632e+06	5.83479e+06	5.82379e+06			1.18609e+06	1.58019e+06	1.88425e+06	969389			1.01627e+06	1.19752e+06	1.26008e+06	1.65925e+06			1.63691e+06	1.78854e+06	3.0789e+06	2.68179e+06
Q92743	Serine protease HTRA1	1.43373e+06	935544	965185	934098			7.28938e+07	4.61451e+07	8.46029e+07	9.50616e+07			2.80128e+07	7.24521e+07	9.43225e+07	3.87963e+07			2.86048e+07	7.8517e+07	1.12334e+08	1.21337e+08			9.80934e+07	1.72272e+08	2.88313e+08	2.61656e+08
P26006	Integrin alpha-3	284988	202242	279021	229672			1.48024e+06	1.66001e+06	2.0366e+06	1.50766e+06			1.20659e+06	992690	1.06181e+06	960139			776228	1.08888e+06	1.02925e+06	1.22407e+06			3.58089e+06	2.7327e+06	6.29137e+06	4.41304e+06
Q08431	Lactadherin	175940	82149.5	77964.6	86483.9			1.001e+06	1.22239e+06	1.59305e+06	1.72e+06			665964	997350	1.0321e+06	655688			817387	977856	786638	1.43599e+06			1.54043e+06	1.91797e+06	1.99644e+06	3.15686e+06
P24821	Tenascin	436463	430166	420257	506520			2.50478e+06	2.56483e+06	3.24431e+06	3.16098e+06			1.44193e+06	2.22743e+06	3.24719e+06	1.48957e+06			3.85707e+06	6.21558e+06	6.9212e+06	8.78628e+06			6.30239e+06	8.47826e+06	1.2136e+07	1.10774e+07
Q92626	Peroxidasin homolog	81057.6	50004.4	76690.2	65918.6			1.11389e+06	1.39321e+06	2.32959e+06	1.44955e+06			153134	284881	474101	156239			347737	638131	530417	506695			831553	1.0322e+06	1.15865e+06	1.13095e+06
O95274	Ly6/PLAUR domain-containing protein 3	90919.2	58842.8	38396.3	58402.7			281775	426062	457114	418928			237439	401898	398403	309326			389706	536512	538429	862117			961245	898290	1.09829e+06	1.302e+06
P17301	Integrin alpha-2	98591	51960.5	57509.6	33223			694667	1.06572e+06	1.50477e+06	1.10244e+06			305503	394132	509211	257361			169366	281139	237755	325861			1.56875e+06	1.23753e+06	4.54647e+06	2.82848e+06
P35052	Glypican-1	120095	117407	201858	182175			1.78725e+06	2.07727e+06	4.09433e+06	2.37865e+06			564674	978714	1.34181e+06	704881			894279	2.21971e+06	2.22399e+06	2.35806e+06			5.75535e+06	6.59616e+06	1.4916e+07	1.2956e+07
O14625	C-X-C motif chemokine 11	2995.93	1089.61	3957.8	2551.43			93048.8	132885	215322	214506			46821.5	144519	191217	60536.1			47848.6	44177.6	58074.8	91140.6			57409.8	50770.3	84747.6	54406.3
Q8WUA8	Tsukushin	2896.36	4514.71	5465.86	3602.23			17409.2	38990.8	102529	45401.3			29440.6	57990.7	89361	35313			131342	129660	135813	224340			140463	227132	220714	243712
Q6UXI9	Nephronectin	1849.09	889.106	2165.63	129.931			213560	171579	252908	231039			44282.3	61704.3	72266.3	30077.7			39959.6	67871.7	71326.1	56518.4			68297.3	98612.6	179858	137166
Q9H239	Matrix metalloproteinase-28	12294	12522.8	8564.02	15617.1			50720.3	50906.7	69051.4	72374.1			17758.3	18364.7	57719.8	25857.5			94453.7	158756	152357	193513			277089	363717	297165	426838
Q08722	Leukocyte surface antigen CD47	46756.9	27195.7	13022.6	28062.9			268199	257334	236157	201157			310980	290101	365273	270492			228498	255738	188347	371997			849897	456231	631897	722440
P07093	Glia-derived nexin	8345.92	4122.71	1550.57	4484.49			52666.1	52924.3	74123.9	76361.8			40558.7	68724.4	69913.5	44195.3			85742.3	65354.5	61439.8	118819			70005.7	80881.6	112309	131600
Q9Y5X9	Endothelial lipase	176661	143355	180202	91579.6			919950	670428	1.17337e+06	1.07832e+06			284623	473644	633282	399000			736974	1.29881e+06	1.36154e+06	1.67265e+06			1.78877e+06	3.03352e+06	5.02672e+06	5.19519e+06
Q76M96	Coiled-coil domain-containing protein 80	143561	16514.5	18473.4	11934.6			1.43208e+06	1.58918e+06	2.13604e+06	2.24957e+06			540435	842576	1.29838e+06	677734			304673	349902	266316	537195			538432	552054	603800	675708
P61769	Beta-2-microglobulin	126755	103306	74487.5	92362.3			1.30695e+06	1.05441e+06	2.09613e+06	1.15985e+06			824629	989702	985026	569205			514918	1.35451e+06	1.02816e+06	1.61593e+06			3.43638e+06	3.04078e+06	1.98468e+07	1.0198e+07
Q6E0U4	Dermokine	2758.84	2814.04	2624.36	822.713			23699.1	41753.5	52720.2	31002.8			13945.8	41957.3	49960.8	17296.7			28089.6	45355.6	39620.8	47012.8			62282.7	162777	326901	189686
P09382	Galectin-1	45544.8	27105.6	46168.2	19743.1			523560	556194	1.78274e+06	418237			282587	594082	838875	385703			207034	463317	331748	467295			1.22852e+06	697496	2.65948e+06	1.56405e+06
P78536	Disintegrin and metalloproteinase domain-containing protein 17	0	260.999	0	0			4174.82	14611.1	37660.7	16786			14642.6	29956.1	19412.5	17146.9			26105.8	37602.7	46524.6	67568.1			83725.9	73757.9	119776	106094
Q9Y6F9	Protein Wnt-6	237.062	148.181	84.0582	546.526			2698.86	944.686	2769.85	1985.6			2144.42	1999.28	3513.83	894.781			4343.78	5794.88	3484.09	18439.3			27756.2	33936.9	51431.6	41902.6
P03973	Antileukoproteinase	165793	212692	173985	99610.7			259314	226120	434594	348011			240479	443624	490793	264863			649853	712022	800061	1.2071e+06			1.41987e+06	1.65198e+06	2.08285e+06	2.32642e+06
P07355	Annexin A2	7.33165e+06	5.18944e+06	5.22302e+06	4.55702e+06			5.57982e+06	8.94751e+06	8.68319e+06	6.63652e+06			3.95383e+06	3.62186e+06	4.49525e+06	3.33539e+06			4.02817e+06	7.61733e+06	5.77646e+06	8.62237e+06			1.94633e+07	1.7439e+07	3.72342e+07	2.80079e+07
P39060	Collagen alpha-1(XVIII) chain	113814	69930.2	66904.1	92926.8			939559	293879	1.0325e+06	618496			419013	731193	626617	419168			702614	1.60696e+06	1.44931e+06	1.68029e+06			1.82908e+06	3.33821e+06	9.43582e+06	6.60399e+06
P0DJI8	Serum amyloid A-1 protein	5013.64	6562.36	6887.35	8762.28			32773.8	86605.8	186787	80628			11599.8	15332	25938.6	35527.6			24958.7	50502	30178.1	51361.5			167888	192313	158471	318958
O00339	Matrilin-2	312.407	1699.34	1388.04	23.7414			83218	133360	180267	117548			23390.5	62664	170801	31184.6			39799	119764	119497	155418			130176	224560	399184	289835
P02787	Serotransferrin	1.2441e+06	906974	814974	710517			4.7723e+06	2.76684e+06	5.28775e+06	4.18937e+06			924719	879646	1.1391e+06	776218			1.9361e+06	2.29942e+06	1.62393e+06	3.89466e+06			3.24986e+06	4.76812e+06	5.23393e+06	7.43972e+06
P19957	Elafin	556.079	3293.44	3626.64	688.626			11040.7	3900.72	11644.3	6398.49			4004.64	5355.91	1845.41	2721.39			16507	19204.5	9059.77	14429.7			85489.4	161533	207263	510804
P17931	Galectin-3	12045.4	25316.8	18948.4	20568.6			13957.5	9114.59	8780.14	13261.9			7004.88	9200.72	5866.71	4509.96			6445.65	14052.9	6181.42	6660.7			42261	52153	62571.7	85980.6
P02790	Hemopexin	1900.69	1835.38	32381.1	2417.99			138587	203851	459850	244382			32209.4	13979.5	18693.4	19473.7			74441	268087	155530	296351			323793	1.08762e+06	620820	1.41011e+06
Q14767	Latent-transforming growth factor beta-binding protein 2	867.473	110.98	714.24	338.455			38369.7	33446.3	57211.7	69053.6			2727.41	16476.6	15247.5	8252.25			3776.28	1062.71	6914.81	5710.59			7565.15	2909.64	9784.07	7274.1
P02649	Apolipoprotein E	18811.9	5524.2	17403.4	5001.08			84819.7	62125.7	67432.5	169681			60397.7	211491	123552	74665			126398	131761	117892	205061			439532	339659	491564	625762
P35625	Metalloproteinase inhibitor 3	15774.9	64552.9	60297.6	77611.9			695844	555956	872963	786172			256994	397570	520933	255380			297678	747255	577107	770612			1.00526e+06	861275	1.99944e+06	2.0402e+06
O00755	Protein Wnt-7a	15287.4	12948.8	28650.5	27170.9			68110.8	117348	121550	151782			58132.7	111101	104865	69254.1			169189	124919	229666	277642			323186	369748	323611	348377
P02768	Serum albumin	977226	953066	511482	718530			1.99258e+06	675288	1.85655e+06	1.21159e+06			341148	436717	358915	341496			333821	520953	286095	757656			546311	724510	780050	1.21046e+06
O95715	C-X-C motif chemokine 14	14982.4	3829.17	3603.49	5891.36			15569.1	23880	50288	62195.9			37629.8	42243.6	68259.3	43455.7			92387.8	92277.3	152755	136311			81922	96551	104564	81409.8
P11047	Laminin subunit gamma-1	30161.8	20044.9	4628.97	3427.41			149878	183495	333651	213592			116588	181269	171584	106878			112438	116323	78256.6	100753			195578	140404	481675	258937
Q32P28	Prolyl 3-hydroxylase 1	0	0	250.383	0			1980.51	3508.27	1902.05	1869.42			4312.82	7493.86	6493.46	1299.39			6529.95	4013.03	4793.65	4866.31			12053.1	1018.16	32280.1	3568.93
P35318	ADM	1725.29	7909.64	6025.65	8270.91			32259	19690.9	24193.6	21153			52543.8	57432.2	56125.5	61527.2			35360.4	31928.3	26624.9	35230.1			36173.6	21064.9	30906.2	28573.7
Q14624	Inter-alpha-trypsin inhibitor heavy chain H4	15737.6	6884.47	19512.9	4542.4			52747.1	59777.8	104726	195119			18135.8	24478.6	21068.6	20176.6			53397.4	64777.3	38541.2	93533.5			60060.6	107505	162262	149114
P14174	Macrophage migration inhibitory factor	18701.3	14669.6	13651.8	6118.3			49861.4	53918.6	96331.3	25824.8			11438.7	18810.1	25249.4	13336			52711.4	80834.5	41322.1	68468.1			197570	162311	56923.3	293866
P18564	Integrin beta-6	20575.5	23828.7	23606.4	30051.4			106116	146284	230083	186696			42617.3	62285.3	151785	59190.8			26200.7	72733.2	103185	127397			165061	198430	500409	305158
P01308	Insulin	9.4884e+06	3.44542e+06	5.30052e+06	3.69818e+06			3.51878e+07	1.63055e+07	4.72688e+07	2.76816e+07			3.27573e+06	3.88218e+06	6.30698e+06	4.42067e+06			6.1166e+06	1.51243e+07	9.93026e+06	4.44918e+07			7.73622e+06	1.69434e+07	2.06306e+07	2.60805e+07
O94907	Dickkopf-related protein 1	5929.54	5079.17	2423.84	9232.54			55364.6	41228	45025.4	48325			19197	25252.2	20720.8	16005.8			7745.23	3845.6	8179.27	5601.5			2881.51	0.643632	0	2172.12
P28799	Granulins	3156.17	8308.95	11169.4	2520.42			8741.12	16572.1	86490.7	20888.2			9597.82	13967.3	16655	9196.78			30150.1	42606.9	31193.7	40084.3			77852.4	68364	222839	129419
A6NGU5	Putative gamma-glutamyltranspeptidase 3	10555.2	49387	27373.6	71060.3			12749.5	18035.8	37130	23617			13889.6	25021.6	20904.3	11743.2			15113.2	29978	22501.3	36159.8			130910	101256	375683	195150
P55058	Phospholipid transfer protein	461.934	379.157	223.006	10.1527			12886.3	15473.8	24397	28693.8			1161.31	1037.21	24968.8	1164.66			403.78	40665.5	36379.9	41436.4			13916.6	84877.3	161063	129241
P05121	Plasminogen activator inhibitor 1	409108	378589	384364	361281			930279	1.2823e+06	2.85544e+06	2.39274e+06			971560	1.88875e+06	1.19501e+06	684581			879390	1.128e+06	810263	1.70169e+06			1.1138e+06	1.45392e+06	2.22443e+06	2.17008e+06
P36952	Serpin B5	560003	484328	363350	477312			1.03604e+06	1.03425e+06	2.57952e+06	872035			637678	493554	1.1434e+06	904101			862369	2.82868e+06	1.52783e+06	2.11696e+06			2.90144e+06	2.48859e+06	7.27056e+06	6.32358e+06
Q13162	Peroxiredoxin-4 OS=Homo sapiens	64056.4	48036.2	56123.4	73880.5			80698.8	55252.3	136098	130069			23182.2	30089.8	34164	16930.5			59526.8	78043.9	52444.6	111171			66541.9	102248	430731	209118
P01185	Vasopressin-neurophysin 2-copeptin	58173.2	33302.8	30411.4	28061.7			103402	34562.8	83597.1	72527.5			16812.6	30103	29152	17867.9			51653.5	47845.8	42031.8	114180			55954	66623.9	61128	76589.2
Q08345	Epithelial discoidin domain-containing receptor 1	8149.33	209.758	662.325	243.263			10718.9	13078.6	28664.4	10802.6			1515.25	307.695	4888.97	339.491			1061.07	19123.1	18084.4	15599.7			7626.92	43361.3	173320	129552
P04004	Vitronectin	130783	1151.81	15228.3	309.245			245606	236445	597398	683206			31074.2	74448.1	246624	91916.5			94307.8	250681	192551	286597			168316	256495	466548	380693
	SUM of peptides	5.86138e+07	4.36722e+07	4.55572e+07	4.65713e+07			6.44452e+08	5.69555e+08	8.54195e+08	7.18161e+08			3.07052e+08	4.7601e+08	5.88812e+08	3.54157e+08			3.65634e+08	6.59277e+08	6.81042e+08	9.0723e+08			1.03567e+09	1.18884e+09	2.01638e+09	1.74046e+09
